# Supplementary material for: Taxonomic review of the Themus (Telephorops) nepalensis species-group (Coleoptera, Cantharidae)
Source: Zookeys. 2019 Oct 30;884:81–106. doi: 10.3897/zookeys.884.32550 (PMC6834725; doi:10.3897/zookeys.884.32550)
Supplement: XML Treatment for Themus (Telephorops) bicoloricornis [file zookeys.884.32550-treatment2.xml]

<!DOCTYPE tp:taxon-treatment
  PUBLIC "-//TaxonX//DTD Taxonomic Treatment Publishing DTD v0 20100105//EN" "tax-treatment-NSO.dtd">
<tp:taxon-treatment xmlns:tp="http://www.plazi.org/taxpub"><tp:treatment-meta><kwd-group><label>Taxon classification</label><kwd><named-content xmlns:xlink="http://www.w3.org/1999/xlink" content-type="kingdom">Animalia</named-content></kwd><kwd><named-content xmlns:xlink="http://www.w3.org/1999/xlink" content-type="order">Coleoptera</named-content></kwd><kwd><named-content xmlns:xlink="http://www.w3.org/1999/xlink" content-type="family">Cantharidae</named-content></kwd></kwd-group><mixed-citation publication-type="journal"><person-group><name><surname>Yang</surname><given-names>Yuxia</given-names></name><name><surname>Xi</surname><given-names>Huacong</given-names></name><name><surname>Yang</surname><given-names>Xingke</given-names></name><name><surname>Liu</surname><given-names>Haoyu</given-names></name></person-group><article-title>Taxonomic review of the <italic><tp:taxon-name><tp:taxon-name-part taxon-name-part-type="genus" reg="Themus">Themus</tp:taxon-name-part></tp:taxon-name></italic> (<italic><tp:taxon-name><tp:taxon-name-part taxon-name-part-type="genus" reg="Themus"/><tp:taxon-name-part taxon-name-part-type="subgenus" reg="Telephorops">Telephorops</tp:taxon-name-part></tp:taxon-name></italic>) <italic><tp:taxon-name><tp:taxon-name-part taxon-name-part-type="genus" reg="Themus"/><tp:taxon-name-part taxon-name-part-type="species" reg="nepalensis">nepalensis</tp:taxon-name-part></tp:taxon-name></italic> species-group (<tp:taxon-name><tp:taxon-name-part taxon-name-part-type="order">Coleoptera</tp:taxon-name-part></tp:taxon-name>, <tp:taxon-name><tp:taxon-name-part taxon-name-part-type="family">Cantharidae</tp:taxon-name-part></tp:taxon-name>)</article-title><source>Zookeys</source><day>30</day><month>10</month><year>2019</year><volume>884</volume><fpage>81</fpage><lpage>106</lpage><pub-id pub-id-type="doi">10.3897/zookeys.884.32550</pub-id></mixed-citation></tp:treatment-meta><tp:nomenclature><tp:taxon-name><object-id xmlns:xlink="http://www.w3.org/1999/xlink" content-type="arpha" xlink:type="simple">83D1908D-B96B-5972-A466-DB3EB2AECBCB</object-id>
            <tp:taxon-name-part taxon-name-part-type="genus" reg="Themus">Themus</tp:taxon-name-part> (<tp:taxon-name-part taxon-name-part-type="subgenus" reg="Telephorops">Telephorops</tp:taxon-name-part>) <tp:taxon-name-part taxon-name-part-type="species" reg="bicoloricornis">bicoloricornis</tp:taxon-name-part></tp:taxon-name><tp:taxon-authority>Wittmer, 1983</tp:taxon-authority><xref ref-type="fig" rid="F6">Figs 6A</xref><xref ref-type="fig" rid="F9">, 9A</xref><tp:nomenclature-citation-list><tp:nomenclature-citation><tp:taxon-name>
                <tp:taxon-name-part taxon-name-part-type="genus" reg="Themus">Themus</tp:taxon-name-part> (<tp:taxon-name-part taxon-name-part-type="subgenus" reg="Telephorops">Telephorops</tp:taxon-name-part>) <tp:taxon-name-part taxon-name-part-type="species" reg="bicoloricornis">bicoloricornis</tp:taxon-name-part></tp:taxon-name><comment>Wittmer, 1983a: 153, figs 48 (aedeagus illustration), 51 (female abdominal sternite VIII illustration).</comment></tp:nomenclature-citation></tp:nomenclature-citation-list></tp:nomenclature><tp:treatment-sec sec-type="type material" id="SECID0EJWAE"><title>Type material examined.</title><p>1♂ (<bold>paratype</bold>, <named-content xmlns:xlink="http://www.w3.org/1999/xlink" content-type="dwc:institutional_code" xlink:type="simple">NHMB</named-content>), [h] “Idabon \ Musha \ 23.7.1928”, [p] “PARATYPUS”, [h] “Themus (Tryblius) \ bicoloricornis \ Wittm. \ det. W. Wittmer”, [p] “Naturhist. \ Museum Basel \ coll. W. Wittmer”, [p] “CANTHARIDAE \ CANTH00002241”.</p><p><bold>Other material examined.</bold> 1♂, 1♀ (<named-content xmlns:xlink="http://www.w3.org/1999/xlink" content-type="dwc:institutional_code" xlink:type="simple">IZAS</named-content>), Taiwan, Nantou, Tzuei-feng, 1997.VII.9, leg. K. Mizota.</p><p><bold>Supplementary description.</bold> Female. Like male, but antennomeres V–X without impressions along outer edges (while present with smooth narrow longitudinal or oblong impressions in male), terminal abdominal ventrite wide (while narrow and triangular in male) (Fig. <xref ref-type="fig" rid="F9">9A</xref>) with posterior edge narrowly and triangularly emarginate medially and paired rounded middle protuberances, which are wider than the distance between protuberance and apicolateral angle and exceeding apex of the latter. Internal genitalia (Fig. <xref ref-type="fig" rid="F6">6A</xref>): diverticulum hardly narrowed apically and rounded at apex, about 2.5 times as long as its maximal width; spermatheca expanded apically.</p></tp:treatment-sec><tp:treatment-sec sec-type="distribution" id="SECID0ERXAE"><title>Distribution.</title><p>Taiwan.</p></tp:treatment-sec><tp:treatment-sec><!--Section generated to contain objects referenced in tp:taxon-treatment.--><fig id="F6" position="float" orientation="portrait"><object-id xmlns:xlink="http://www.w3.org/1999/xlink" content-type="doi" xlink:type="simple">10.3897/zookeys.884.32550.figure6</object-id><object-id xmlns:xlink="http://www.w3.org/1999/xlink" content-type="arpha" xlink:type="simple">23289132-017A-5218-AD3C-1D1E334B7E95</object-id><label>Figure 6.</label><caption><p>Female internal genitalia, lateral view <bold>A</bold><italic><tp:taxon-name><tp:taxon-name-part taxon-name-part-type="genus" reg="Themusbicoloricornis">Themusbicoloricornis</tp:taxon-name-part></tp:taxon-name></italic> Wittmer, 1983 <bold>B</bold><italic><tp:taxon-name><tp:taxon-name-part taxon-name-part-type="genus" reg="Themus">T.</tp:taxon-name-part> <tp:taxon-name-part taxon-name-part-type="species" reg="cavipennis">cavipennis</tp:taxon-name-part></tp:taxon-name></italic> Champion, 1926 <bold>C</bold><italic><tp:taxon-name><tp:taxon-name-part taxon-name-part-type="genus" reg="Themus">T.</tp:taxon-name-part> <tp:taxon-name-part taxon-name-part-type="species" reg="coelestis">coelestis</tp:taxon-name-part></tp:taxon-name></italic> (Gorham, 1889) <bold>D</bold><italic><tp:taxon-name><tp:taxon-name-part taxon-name-part-type="genus" reg="Themus">T.</tp:taxon-name-part> <tp:taxon-name-part taxon-name-part-type="species" reg="crassipes">crassipes</tp:taxon-name-part></tp:taxon-name></italic> Pic, 1929. Scale bars: 1.0 mm.</p></caption><graphic xmlns:xlink="http://www.w3.org/1999/xlink" xlink:href="zookeys-884-081-g006.jpg" position="float" orientation="portrait" xlink:type="simple" id="oo_351095.jpg"><uri content-type="original_file" xlink:type="simple">https://binary.pensoft.net/fig/351095</uri></graphic></fig><fig id="F9" position="float" orientation="portrait"><object-id xmlns:xlink="http://www.w3.org/1999/xlink" content-type="doi" xlink:type="simple">10.3897/zookeys.884.32550.figure9</object-id><object-id xmlns:xlink="http://www.w3.org/1999/xlink" content-type="arpha" xlink:type="simple">1720F86E-562E-5B6D-8CC4-12278BDE3557</object-id><label>Figure 9.</label><caption><p>Female abdominal sternite VIII, ventral view <bold>A</bold><italic><tp:taxon-name><tp:taxon-name-part taxon-name-part-type="genus" reg="Themus">Themus</tp:taxon-name-part> <tp:taxon-name-part taxon-name-part-type="species" reg="bicoloricornis">bicoloricornis</tp:taxon-name-part></tp:taxon-name></italic> Wittmer, 1983 <bold>B</bold><italic><tp:taxon-name><tp:taxon-name-part taxon-name-part-type="genus" reg="Themus">T.</tp:taxon-name-part> <tp:taxon-name-part taxon-name-part-type="species" reg="cavipennis">cavipennis</tp:taxon-name-part></tp:taxon-name></italic> Champion, 1926 <bold>C</bold><italic><tp:taxon-name><tp:taxon-name-part taxon-name-part-type="genus" reg="Themus">T.</tp:taxon-name-part> <tp:taxon-name-part taxon-name-part-type="species" reg="coelestis">coelestis</tp:taxon-name-part></tp:taxon-name></italic> (Gorham, 1889) <bold>D</bold><italic><tp:taxon-name><tp:taxon-name-part taxon-name-part-type="genus" reg="Themus">T.</tp:taxon-name-part> <tp:taxon-name-part taxon-name-part-type="species" reg="crassimargo">crassimargo</tp:taxon-name-part></tp:taxon-name></italic> Champion, 1926 <bold>E</bold><italic><tp:taxon-name><tp:taxon-name-part taxon-name-part-type="genus" reg="Themus">T.</tp:taxon-name-part> <tp:taxon-name-part taxon-name-part-type="species" reg="crassipes">crassipes</tp:taxon-name-part></tp:taxon-name></italic> Pic, 1929 <bold>F</bold><italic><tp:taxon-name><tp:taxon-name-part taxon-name-part-type="genus" reg="Themus">T.</tp:taxon-name-part> <tp:taxon-name-part taxon-name-part-type="species" reg="impressipennis">impressipennis</tp:taxon-name-part></tp:taxon-name></italic> (Fairmaire, 1886) <bold>G</bold><italic><tp:taxon-name><tp:taxon-name-part taxon-name-part-type="genus" reg="Themus">T.</tp:taxon-name-part> <tp:taxon-name-part taxon-name-part-type="species" reg="laboissierei">laboissierei</tp:taxon-name-part></tp:taxon-name></italic> (Pic, 1921) <bold>H</bold><italic><tp:taxon-name><tp:taxon-name-part taxon-name-part-type="genus" reg="Themus">T.</tp:taxon-name-part> <tp:taxon-name-part taxon-name-part-type="species" reg="masatakai">masatakai</tp:taxon-name-part></tp:taxon-name></italic> Okushima, 2003 <bold>I</bold><italic><tp:taxon-name><tp:taxon-name-part taxon-name-part-type="genus" reg="Themus">T.</tp:taxon-name-part> <tp:taxon-name-part taxon-name-part-type="species" reg="sauteri">sauteri</tp:taxon-name-part></tp:taxon-name></italic> (Pic, 1912) <bold>J</bold><italic><tp:taxon-name><tp:taxon-name-part taxon-name-part-type="genus" reg="Themus">T.</tp:taxon-name-part> <tp:taxon-name-part taxon-name-part-type="species" reg="uncinatus">uncinatus</tp:taxon-name-part></tp:taxon-name></italic> Wittmer, 1983. Scale bars: 1.0 mm.</p></caption><graphic xmlns:xlink="http://www.w3.org/1999/xlink" xlink:href="zookeys-884-081-g009.jpg" position="float" orientation="portrait" xlink:type="simple" id="oo_351098.jpg"><uri content-type="original_file" xlink:type="simple">https://binary.pensoft.net/fig/351098</uri></graphic></fig></tp:treatment-sec></tp:taxon-treatment>
