# Supplementary material for: Taxonomic review of the Themus (Telephorops) nepalensis species-group (Coleoptera, Cantharidae)
Source: Zookeys. 2019 Oct 30;884:81–106. doi: 10.3897/zookeys.884.32550 (PMC6834725; doi:10.3897/zookeys.884.32550)
Supplement: XML Treatment for Themus (Telephorops) cavipennis [file zookeys.884.32550-treatment3.xml]

<!DOCTYPE tp:taxon-treatment
  PUBLIC "-//TaxonX//DTD Taxonomic Treatment Publishing DTD v0 20100105//EN" "tax-treatment-NSO.dtd">
<tp:taxon-treatment xmlns:tp="http://www.plazi.org/taxpub"><tp:treatment-meta><kwd-group><label>Taxon classification</label><kwd><named-content xmlns:xlink="http://www.w3.org/1999/xlink" content-type="kingdom">Animalia</named-content></kwd><kwd><named-content xmlns:xlink="http://www.w3.org/1999/xlink" content-type="order">Coleoptera</named-content></kwd><kwd><named-content xmlns:xlink="http://www.w3.org/1999/xlink" content-type="family">Cantharidae</named-content></kwd></kwd-group><mixed-citation publication-type="journal"><person-group><name><surname>Yang</surname><given-names>Yuxia</given-names></name><name><surname>Xi</surname><given-names>Huacong</given-names></name><name><surname>Yang</surname><given-names>Xingke</given-names></name><name><surname>Liu</surname><given-names>Haoyu</given-names></name></person-group><article-title>Taxonomic review of the <italic><tp:taxon-name><tp:taxon-name-part taxon-name-part-type="genus" reg="Themus">Themus</tp:taxon-name-part></tp:taxon-name></italic> (<italic><tp:taxon-name><tp:taxon-name-part taxon-name-part-type="genus" reg="Themus"/><tp:taxon-name-part taxon-name-part-type="subgenus" reg="Telephorops">Telephorops</tp:taxon-name-part></tp:taxon-name></italic>) <italic><tp:taxon-name><tp:taxon-name-part taxon-name-part-type="genus" reg="Themus"/><tp:taxon-name-part taxon-name-part-type="species" reg="nepalensis">nepalensis</tp:taxon-name-part></tp:taxon-name></italic> species-group (<tp:taxon-name><tp:taxon-name-part taxon-name-part-type="order">Coleoptera</tp:taxon-name-part></tp:taxon-name>, <tp:taxon-name><tp:taxon-name-part taxon-name-part-type="family">Cantharidae</tp:taxon-name-part></tp:taxon-name>)</article-title><source>Zookeys</source><day>30</day><month>10</month><year>2019</year><volume>884</volume><fpage>81</fpage><lpage>106</lpage><pub-id pub-id-type="doi">10.3897/zookeys.884.32550</pub-id></mixed-citation></tp:treatment-meta><tp:nomenclature><tp:taxon-name><object-id xmlns:xlink="http://www.w3.org/1999/xlink" content-type="arpha" xlink:type="simple">54F87AE9-1860-5B29-BEAF-2A9B36CB5263</object-id>
            <tp:taxon-name-part taxon-name-part-type="genus" reg="Themus">Themus</tp:taxon-name-part> (<tp:taxon-name-part taxon-name-part-type="subgenus" reg="Telephorops">Telephorops</tp:taxon-name-part>) <tp:taxon-name-part taxon-name-part-type="species" reg="cavipennis">cavipennis</tp:taxon-name-part></tp:taxon-name><tp:taxon-authority>(Fairmaire, 1897)</tp:taxon-authority><xref ref-type="fig" rid="F3">Figs 3A</xref><xref ref-type="fig" rid="F6">, 6B</xref><xref ref-type="fig" rid="F9">, 9B</xref><tp:nomenclature-citation-list><tp:nomenclature-citation><tp:taxon-name>
                <tp:taxon-name-part taxon-name-part-type="genus" reg="Tryblius">Tryblius</tp:taxon-name-part> <tp:taxon-name-part taxon-name-part-type="species" reg="cavipennis">cavipennis</tp:taxon-name-part></tp:taxon-name><comment>Fairmaire, 1897: 228.</comment></tp:nomenclature-citation><tp:nomenclature-citation><tp:taxon-name>
                <tp:taxon-name-part taxon-name-part-type="genus" reg="Themus">Themus</tp:taxon-name-part> <tp:taxon-name-part taxon-name-part-type="species" reg="ancoralis">ancoralis</tp:taxon-name-part></tp:taxon-name><comment>Champion, 1926: 128. Synonymized by <xref ref-type="bibr" rid="B22">Wittmer 1975</xref>: 251.</comment></tp:nomenclature-citation><tp:nomenclature-citation><tp:taxon-name>
                <tp:taxon-name-part taxon-name-part-type="genus" reg="Themus">Themus</tp:taxon-name-part> (<tp:taxon-name-part taxon-name-part-type="subgenus" reg="Tryblius">Tryblius</tp:taxon-name-part>) <tp:taxon-name-part taxon-name-part-type="species" reg="cavipennis">cavipennis</tp:taxon-name-part></tp:taxon-name><comment>: <xref ref-type="bibr" rid="B17">Pic 1929a</xref>: 195; <xref ref-type="bibr" rid="B22">Wittmer 1975</xref>: 251, fig. 1 (aedeagus illustration).</comment></tp:nomenclature-citation><tp:nomenclature-citation><tp:taxon-name>
                <tp:taxon-name-part taxon-name-part-type="genus" reg="Themus">Themus</tp:taxon-name-part> (<tp:taxon-name-part taxon-name-part-type="subgenus" reg="Telephorops">Telephorops</tp:taxon-name-part>) <tp:taxon-name-part taxon-name-part-type="species" reg="cavipennis">cavipennis</tp:taxon-name-part></tp:taxon-name><comment>: <xref ref-type="bibr" rid="B24">Wittmer 1983b</xref>: 197; <xref ref-type="bibr" rid="B12">Okushima 1999</xref>: 59, figs 10 (habitus photo), 34 (female abdominal sternite VIII illustration).</comment></tp:nomenclature-citation></tp:nomenclature-citation-list></tp:nomenclature><tp:treatment-sec sec-type="type material" id="SECID0EZ2AE"><title>Type material examined.</title><p>1♂ (<bold>holotype</bold>, <named-content xmlns:xlink="http://www.w3.org/1999/xlink" content-type="dwc:institutional_code" xlink:type="simple">MNHN</named-content>), [p]“Himalaya \ Sikkim”, [h]“<italic>Tryblius</italic> \ <italic>cavipennis</italic> \ Fairm., Sikkim”, [p]“HOLOTYPUS”, [h]“<italic>Themus</italic> \ (<italic>Tryblius</italic>) \ <italic>cavipennis</italic> \ Fairm. \ det. W. Wittmer”.</p><p><bold>Other material examined. CHINA</bold>: <bold>Xizang</bold>: 1♂, 1♀ (<named-content xmlns:xlink="http://www.w3.org/1999/xlink" content-type="dwc:institutional_code" xlink:type="simple">IZAS</named-content>), Bomi, Tangmai, 2300m, 2005.VIII.31, leg. X.J. Wang; 1♀ (<named-content xmlns:xlink="http://www.w3.org/1999/xlink" content-type="dwc:institutional_code" xlink:type="simple">IZAS</named-content>), Nyingchi, Pêlong, 2100 m, 2005.IX.2, leg. X.L. Chen; 1♀ (<named-content xmlns:xlink="http://www.w3.org/1999/xlink" content-type="dwc:institutional_code" xlink:type="simple">IZAS</named-content>), same data, 2005.IX.1; 1♀ (<named-content xmlns:xlink="http://www.w3.org/1999/xlink" content-type="dwc:institutional_code" xlink:type="simple">IZAS</named-content>), same locality and date, 2115 m, leg. X.J. Wang; 1♀ (<named-content xmlns:xlink="http://www.w3.org/1999/xlink" content-type="dwc:institutional_code" xlink:type="simple">IZAS</named-content>), Nyingchi, Zayü, Shang Zayü, 1960m, 2005.VIII.23, leg. X.L. Chen; 1♀(<named-content xmlns:xlink="http://www.w3.org/1999/xlink" content-type="dwc:institutional_code" xlink:type="simple">IZAS</named-content>), Zayü, Zhowagoin, Xungjug, 1938 m, 28.6067N, 97.2816E, 2014.VIII.29, leg. H. Liu; 1♀(<abbrev xmlns:xlink="http://www.w3.org/1999/xlink" content-type="institution" xlink:title="Museum of Hebei University, Baoding, China" id="ABBRID0EJ5AE" xlink:type="simple">MHBU</abbrev>), Shang Zayü, 2005.VII.14, leg. A.M. Shi; 1♀(<abbrev xmlns:xlink="http://www.w3.org/1999/xlink" content-type="institution" xlink:title="Museum of Hebei University, Baoding, China" id="ABBRID0EO5AE" xlink:type="simple">MHBU</abbrev>), Nyingchi, Pêlong, 2007.IX.23.–28, leg. F.M. Shi.</p></tp:treatment-sec><tp:treatment-sec sec-type="description" id="SECID0ET5AE"><title>Supplementary description.</title><p>Male (Fig. <xref ref-type="fig" rid="F3">3A</xref>). Female. Like male, but antennomeres IV–X without impressions along outer edges (while present with smooth narrow longitudinal or oblong impressions in male), terminal abdominal ventrite wide (while narrow and triangular in male) (Fig. <xref ref-type="fig" rid="F9">9B</xref>) with posterior edge narrowly and triangularly emarginate medially between paired rounded middle protuberances, each protuberance narrower than the distance between it and apicolateral angle and exceeding apex of apicolateral angle. Internal genitalia (Fig. <xref ref-type="fig" rid="F6">6B</xref>): diverticulum narrowed apically and nearly pointed at apex, about twice as long as its maximal width; spermatheca abruptly expanded apically.</p></tp:treatment-sec><tp:treatment-sec sec-type="distribution" id="SECID0EF6AE"><title>Distribution.</title><p>China (new record: Xizang), Bhutan, Nepal, northern India.</p><fig id="F3" position="float" orientation="portrait"><object-id xmlns:xlink="http://www.w3.org/1999/xlink" content-type="doi" xlink:type="simple">10.3897/zookeys.884.32550.figure3</object-id><object-id xmlns:xlink="http://www.w3.org/1999/xlink" content-type="arpha" xlink:type="simple">5FC7BCCE-F86B-58FF-BA65-6684AA020834</object-id><label>Figure 3.</label><caption><p>Male habitus, dorsal view <bold>A</bold><italic><tp:taxon-name><tp:taxon-name-part taxon-name-part-type="genus" reg="Themus">Themus</tp:taxon-name-part> <tp:taxon-name-part taxon-name-part-type="species" reg="cavipennis">cavipennis</tp:taxon-name-part></tp:taxon-name></italic> Champion, 1926 (the specimen of Xizang) <bold>B</bold><italic><tp:taxon-name><tp:taxon-name-part taxon-name-part-type="genus" reg="Themus">T.</tp:taxon-name-part> <tp:taxon-name-part taxon-name-part-type="species" reg="crassimargo">crassimargo</tp:taxon-name-part></tp:taxon-name></italic> Champion, 1926 (the specimen of Sichuan). Scale bars: 5.0 mm.</p></caption><graphic xmlns:xlink="http://www.w3.org/1999/xlink" xlink:href="zookeys-884-081-g003.jpg" position="float" orientation="portrait" xlink:type="simple" id="oo_351092.jpg"><uri content-type="original_file" xlink:type="simple">https://binary.pensoft.net/fig/351092</uri></graphic></fig><fig id="F4" position="float" orientation="portrait"><object-id xmlns:xlink="http://www.w3.org/1999/xlink" content-type="doi" xlink:type="simple">10.3897/zookeys.884.32550.figure4</object-id><object-id xmlns:xlink="http://www.w3.org/1999/xlink" content-type="arpha" xlink:type="simple">52CF57E0-DE71-5FE1-8BBD-F30FED11BC6F</object-id><label>Figure 4.</label><caption><p>Habitus, dorsal view <bold>A</bold><italic><tp:taxon-name><tp:taxon-name-part taxon-name-part-type="genus" reg="Themus">Themus</tp:taxon-name-part> <tp:taxon-name-part taxon-name-part-type="species" reg="crassimargo">crassimargo</tp:taxon-name-part></tp:taxon-name></italic> Champion, 1926 (lectotype) <bold>B</bold><tp:taxon-name><tp:taxon-name-part taxon-name-part-type="genus" reg="Themus">Themus</tp:taxon-name-part> (<tp:taxon-name-part taxon-name-part-type="subgenus" reg="Telephorops">Telephorops</tp:taxon-name-part>) <tp:taxon-name-part taxon-name-part-type="species" reg="subcaeruleiformis">subcaeruleiformis</tp:taxon-name-part></tp:taxon-name> Wittmer, 1983 (holotype) <bold>C</bold><italic><tp:taxon-name><tp:taxon-name-part taxon-name-part-type="genus" reg="Triblius">Triblius</tp:taxon-name-part> <tp:taxon-name-part taxon-name-part-type="species" reg="laboissierei">laboissierei</tp:taxon-name-part></tp:taxon-name></italic> Pic, 1929 (lectotype) <bold>D</bold><tp:taxon-name><tp:taxon-name-part taxon-name-part-type="genus" reg="Themus">Themus</tp:taxon-name-part> (<tp:taxon-name-part taxon-name-part-type="subgenus" reg="Tryblius">Tryblius</tp:taxon-name-part>) <tp:taxon-name-part taxon-name-part-type="species" reg="separandus">separandus</tp:taxon-name-part></tp:taxon-name> Wittmer, 1975 (holotype).</p></caption><graphic xmlns:xlink="http://www.w3.org/1999/xlink" xlink:href="zookeys-884-081-g004.jpg" position="float" orientation="portrait" xlink:type="simple" id="oo_351093.jpg"><uri content-type="original_file" xlink:type="simple">https://binary.pensoft.net/fig/351093</uri></graphic></fig><fig id="F5" position="float" orientation="portrait"><object-id xmlns:xlink="http://www.w3.org/1999/xlink" content-type="doi" xlink:type="simple">10.3897/zookeys.884.32550.figure5</object-id><object-id xmlns:xlink="http://www.w3.org/1999/xlink" content-type="arpha" xlink:type="simple">EEAAF20A-C75B-58FB-B7F0-59F86A03EDE7</object-id><label>Figure 5.</label><caption><p>Aedeagus (<bold>A, D</bold> ventral view <bold>B, E</bold> dorsal view <bold>C, F</bold> lateral view) <bold>A–C</bold><italic><tp:taxon-name><tp:taxon-name-part taxon-name-part-type="genus" reg="Themus">Themus</tp:taxon-name-part> <tp:taxon-name-part taxon-name-part-type="species" reg="crassipes">crassipes</tp:taxon-name-part></tp:taxon-name></italic> Pic, 1929 <bold>D–F</bold><italic><tp:taxon-name><tp:taxon-name-part taxon-name-part-type="genus" reg="Themus">T.</tp:taxon-name-part> <tp:taxon-name-part taxon-name-part-type="species" reg="impressipennis">impressipennis</tp:taxon-name-part></tp:taxon-name></italic> (Fairmaire, 1886). Scale bar: 1.0 mm. (vp: ventral process of each paramere; dp: conjoint dorsal plate of parameres; lp: laterophyse; bp: basal piece).</p></caption><graphic xmlns:xlink="http://www.w3.org/1999/xlink" xlink:href="zookeys-884-081-g005.jpg" position="float" orientation="portrait" xlink:type="simple" id="oo_351094.jpg"><uri content-type="original_file" xlink:type="simple">https://binary.pensoft.net/fig/351094</uri></graphic></fig></tp:treatment-sec><tp:treatment-sec><!--Section generated to contain objects referenced in tp:taxon-treatment.--><fig id="F6" position="float" orientation="portrait"><object-id xmlns:xlink="http://www.w3.org/1999/xlink" content-type="doi" xlink:type="simple">10.3897/zookeys.884.32550.figure6</object-id><object-id xmlns:xlink="http://www.w3.org/1999/xlink" content-type="arpha" xlink:type="simple">23289132-017A-5218-AD3C-1D1E334B7E95</object-id><label>Figure 6.</label><caption><p>Female internal genitalia, lateral view <bold>A</bold><italic><tp:taxon-name><tp:taxon-name-part taxon-name-part-type="genus" reg="Themusbicoloricornis">Themusbicoloricornis</tp:taxon-name-part></tp:taxon-name></italic> Wittmer, 1983 <bold>B</bold><italic><tp:taxon-name><tp:taxon-name-part taxon-name-part-type="genus" reg="Themus">T.</tp:taxon-name-part> <tp:taxon-name-part taxon-name-part-type="species" reg="cavipennis">cavipennis</tp:taxon-name-part></tp:taxon-name></italic> Champion, 1926 <bold>C</bold><italic><tp:taxon-name><tp:taxon-name-part taxon-name-part-type="genus" reg="Themus">T.</tp:taxon-name-part> <tp:taxon-name-part taxon-name-part-type="species" reg="coelestis">coelestis</tp:taxon-name-part></tp:taxon-name></italic> (Gorham, 1889) <bold>D</bold><italic><tp:taxon-name><tp:taxon-name-part taxon-name-part-type="genus" reg="Themus">T.</tp:taxon-name-part> <tp:taxon-name-part taxon-name-part-type="species" reg="crassipes">crassipes</tp:taxon-name-part></tp:taxon-name></italic> Pic, 1929. Scale bars: 1.0 mm.</p></caption><graphic xmlns:xlink="http://www.w3.org/1999/xlink" xlink:href="zookeys-884-081-g006.jpg" position="float" orientation="portrait" xlink:type="simple" id="oo_351095.jpg"><uri content-type="original_file" xlink:type="simple">https://binary.pensoft.net/fig/351095</uri></graphic></fig><fig id="F9" position="float" orientation="portrait"><object-id xmlns:xlink="http://www.w3.org/1999/xlink" content-type="doi" xlink:type="simple">10.3897/zookeys.884.32550.figure9</object-id><object-id xmlns:xlink="http://www.w3.org/1999/xlink" content-type="arpha" xlink:type="simple">1720F86E-562E-5B6D-8CC4-12278BDE3557</object-id><label>Figure 9.</label><caption><p>Female abdominal sternite VIII, ventral view <bold>A</bold><italic><tp:taxon-name><tp:taxon-name-part taxon-name-part-type="genus" reg="Themus">Themus</tp:taxon-name-part> <tp:taxon-name-part taxon-name-part-type="species" reg="bicoloricornis">bicoloricornis</tp:taxon-name-part></tp:taxon-name></italic> Wittmer, 1983 <bold>B</bold><italic><tp:taxon-name><tp:taxon-name-part taxon-name-part-type="genus" reg="Themus">T.</tp:taxon-name-part> <tp:taxon-name-part taxon-name-part-type="species" reg="cavipennis">cavipennis</tp:taxon-name-part></tp:taxon-name></italic> Champion, 1926 <bold>C</bold><italic><tp:taxon-name><tp:taxon-name-part taxon-name-part-type="genus" reg="Themus">T.</tp:taxon-name-part> <tp:taxon-name-part taxon-name-part-type="species" reg="coelestis">coelestis</tp:taxon-name-part></tp:taxon-name></italic> (Gorham, 1889) <bold>D</bold><italic><tp:taxon-name><tp:taxon-name-part taxon-name-part-type="genus" reg="Themus">T.</tp:taxon-name-part> <tp:taxon-name-part taxon-name-part-type="species" reg="crassimargo">crassimargo</tp:taxon-name-part></tp:taxon-name></italic> Champion, 1926 <bold>E</bold><italic><tp:taxon-name><tp:taxon-name-part taxon-name-part-type="genus" reg="Themus">T.</tp:taxon-name-part> <tp:taxon-name-part taxon-name-part-type="species" reg="crassipes">crassipes</tp:taxon-name-part></tp:taxon-name></italic> Pic, 1929 <bold>F</bold><italic><tp:taxon-name><tp:taxon-name-part taxon-name-part-type="genus" reg="Themus">T.</tp:taxon-name-part> <tp:taxon-name-part taxon-name-part-type="species" reg="impressipennis">impressipennis</tp:taxon-name-part></tp:taxon-name></italic> (Fairmaire, 1886) <bold>G</bold><italic><tp:taxon-name><tp:taxon-name-part taxon-name-part-type="genus" reg="Themus">T.</tp:taxon-name-part> <tp:taxon-name-part taxon-name-part-type="species" reg="laboissierei">laboissierei</tp:taxon-name-part></tp:taxon-name></italic> (Pic, 1921) <bold>H</bold><italic><tp:taxon-name><tp:taxon-name-part taxon-name-part-type="genus" reg="Themus">T.</tp:taxon-name-part> <tp:taxon-name-part taxon-name-part-type="species" reg="masatakai">masatakai</tp:taxon-name-part></tp:taxon-name></italic> Okushima, 2003 <bold>I</bold><italic><tp:taxon-name><tp:taxon-name-part taxon-name-part-type="genus" reg="Themus">T.</tp:taxon-name-part> <tp:taxon-name-part taxon-name-part-type="species" reg="sauteri">sauteri</tp:taxon-name-part></tp:taxon-name></italic> (Pic, 1912) <bold>J</bold><italic><tp:taxon-name><tp:taxon-name-part taxon-name-part-type="genus" reg="Themus">T.</tp:taxon-name-part> <tp:taxon-name-part taxon-name-part-type="species" reg="uncinatus">uncinatus</tp:taxon-name-part></tp:taxon-name></italic> Wittmer, 1983. Scale bars: 1.0 mm.</p></caption><graphic xmlns:xlink="http://www.w3.org/1999/xlink" xlink:href="zookeys-884-081-g009.jpg" position="float" orientation="portrait" xlink:type="simple" id="oo_351098.jpg"><uri content-type="original_file" xlink:type="simple">https://binary.pensoft.net/fig/351098</uri></graphic></fig></tp:treatment-sec><ref-list><ref id="B22"><mixed-citation xmlns:xlink="http://www.w3.org/1999/xlink" xlink:type="simple"><person-group><name name-style="western"><surname>Wittmer</surname><given-names>W</given-names></name></person-group> (<year>1975</year>) <article-title>Ergebnisse der Bhutan-Expedition 1972 des Naturhistorischen Museums in Basel. <tp:taxon-name><tp:taxon-name-part taxon-name-part-type="order">Coleoptera</tp:taxon-name-part></tp:taxon-name>: lam. <tp:taxon-name><tp:taxon-name-part taxon-name-part-type="family">Cantharidae</tp:taxon-name-part></tp:taxon-name> (2.Teil).</article-title><source>Entomologica Basiliensia</source><volume>1</volume>: <fpage>249</fpage>–<lpage>278</lpage>.</mixed-citation></ref><ref id="B17"><mixed-citation xmlns:xlink="http://www.w3.org/1999/xlink" xlink:type="simple"><person-group><name name-style="western"><surname>Pic</surname><given-names>M</given-names></name></person-group> (<year>1929a</year>) <article-title>Sur le genre <italic><tp:taxon-name><tp:taxon-name-part taxon-name-part-type="genus">Triblius</tp:taxon-name-part></tp:taxon-name></italic> Fairm. (Col. Malacodermata).</article-title><source>Bulletin de la Société Zoologique deFrance</source><volume>54</volume>: <fpage>195</fpage>–<lpage>196</lpage>.</mixed-citation></ref><ref id="B24"><mixed-citation xmlns:xlink="http://www.w3.org/1999/xlink" xlink:type="simple"><person-group><name name-style="western"><surname>Wittmer</surname><given-names>W</given-names></name></person-group> (<year>1983b</year>) Beitrag zur einer Revision der Gattung <italic><tp:taxon-name><tp:taxon-name-part taxon-name-part-type="genus">Themus</tp:taxon-name-part></tp:taxon-name></italic>Motsch. <tp:taxon-name><tp:taxon-name-part taxon-name-part-type="order">Coleoptera</tp:taxon-name-part></tp:taxon-name>: <tp:taxon-name><tp:taxon-name-part taxon-name-part-type="family">Cantharidae</tp:taxon-name-part></tp:taxon-name>. Entomologischen Arbeiten aus dem Museum G. Frey 31/32: 189–239.</mixed-citation></ref><ref id="B12"><mixed-citation xmlns:xlink="http://www.w3.org/1999/xlink" xlink:type="simple"><person-group><name name-style="western"><surname>Okushima</surname><given-names>Y</given-names></name></person-group> (<year>1999</year>) <article-title><tp:taxon-name><tp:taxon-name-part taxon-name-part-type="family">Cantharidae</tp:taxon-name-part></tp:taxon-name> collected by the Hokkaido University Expeditions to Nepal Himalaya (<tp:taxon-name><tp:taxon-name-part taxon-name-part-type="order">Coleoptera</tp:taxon-name-part></tp:taxon-name>).</article-title><source><tp:taxon-name><tp:taxon-name-part taxon-name-part-type="class">Insecta</tp:taxon-name-part></tp:taxon-name> Matsumurana</source><volume>56</volume>: <fpage>51</fpage>–<lpage>68</lpage>. <ext-link xlink:type="simple" ext-link-type="uri" xlink:href="http://hdl.handle.net/">http://hdl.handle.net/</ext-link> 2115/9897</mixed-citation></ref></ref-list></tp:taxon-treatment>
