# Supplementary material for: Taxonomic review of the Themus (Telephorops) nepalensis species-group (Coleoptera, Cantharidae)
Source: Zookeys. 2019 Oct 30;884:81–106. doi: 10.3897/zookeys.884.32550 (PMC6834725; doi:10.3897/zookeys.884.32550)
Supplement: XML Treatment for Themus (Telephorops) crassipes [file zookeys.884.32550-treatment6.xml]

<!DOCTYPE tp:taxon-treatment
  PUBLIC "-//TaxonX//DTD Taxonomic Treatment Publishing DTD v0 20100105//EN" "tax-treatment-NSO.dtd">
<tp:taxon-treatment xmlns:tp="http://www.plazi.org/taxpub"><tp:treatment-meta><kwd-group><label>Taxon classification</label><kwd><named-content xmlns:xlink="http://www.w3.org/1999/xlink" content-type="kingdom">Animalia</named-content></kwd><kwd><named-content xmlns:xlink="http://www.w3.org/1999/xlink" content-type="order">Coleoptera</named-content></kwd><kwd><named-content xmlns:xlink="http://www.w3.org/1999/xlink" content-type="family">Cantharidae</named-content></kwd></kwd-group><mixed-citation publication-type="journal"><person-group><name><surname>Yang</surname><given-names>Yuxia</given-names></name><name><surname>Xi</surname><given-names>Huacong</given-names></name><name><surname>Yang</surname><given-names>Xingke</given-names></name><name><surname>Liu</surname><given-names>Haoyu</given-names></name></person-group><article-title>Taxonomic review of the <italic><tp:taxon-name><tp:taxon-name-part taxon-name-part-type="genus" reg="Themus">Themus</tp:taxon-name-part></tp:taxon-name></italic> (<italic><tp:taxon-name><tp:taxon-name-part taxon-name-part-type="genus" reg="Themus"/><tp:taxon-name-part taxon-name-part-type="subgenus" reg="Telephorops">Telephorops</tp:taxon-name-part></tp:taxon-name></italic>) <italic><tp:taxon-name><tp:taxon-name-part taxon-name-part-type="genus" reg="Themus"/><tp:taxon-name-part taxon-name-part-type="species" reg="nepalensis">nepalensis</tp:taxon-name-part></tp:taxon-name></italic> species-group (<tp:taxon-name><tp:taxon-name-part taxon-name-part-type="order">Coleoptera</tp:taxon-name-part></tp:taxon-name>, <tp:taxon-name><tp:taxon-name-part taxon-name-part-type="family">Cantharidae</tp:taxon-name-part></tp:taxon-name>)</article-title><source>Zookeys</source><day>30</day><month>10</month><year>2019</year><volume>884</volume><fpage>81</fpage><lpage>106</lpage><pub-id pub-id-type="doi">10.3897/zookeys.884.32550</pub-id></mixed-citation></tp:treatment-meta><tp:nomenclature><tp:taxon-name><object-id xmlns:xlink="http://www.w3.org/1999/xlink" content-type="arpha" xlink:type="simple">1E44617C-528A-5E53-9713-27E740C273BF</object-id>
            <tp:taxon-name-part taxon-name-part-type="genus" reg="Themus">Themus</tp:taxon-name-part> (<tp:taxon-name-part taxon-name-part-type="subgenus" reg="Telephorops">Telephorops</tp:taxon-name-part>) <tp:taxon-name-part taxon-name-part-type="species" reg="crassipes">crassipes</tp:taxon-name-part></tp:taxon-name><tp:taxon-authority>Pic, 1929</tp:taxon-authority><xref ref-type="fig" rid="F5">Figs 5A–C</xref><xref ref-type="fig" rid="F6">, 6D</xref><xref ref-type="fig" rid="F9">, 9E</xref><tp:nomenclature-citation-list><tp:nomenclature-citation><tp:taxon-name>
                <tp:taxon-name-part taxon-name-part-type="genus" reg="Themus">Themus</tp:taxon-name-part> <tp:taxon-name-part taxon-name-part-type="species" reg="crassipes">crassipes</tp:taxon-name-part></tp:taxon-name><comment>Pic, 1929b: 8.</comment></tp:nomenclature-citation><tp:nomenclature-citation><tp:taxon-name>
                <tp:taxon-name-part taxon-name-part-type="genus" reg="Themus">Themus</tp:taxon-name-part> (<tp:taxon-name-part taxon-name-part-type="subgenus" reg="Telephorops">Telephorops</tp:taxon-name-part>) <tp:taxon-name-part taxon-name-part-type="species" reg="crassipes">crassipes</tp:taxon-name-part></tp:taxon-name><comment>: <xref ref-type="bibr" rid="B24">Wittmer 1983b</xref>: 191, 200, fig. 64 (female abdominal sternite VIII illustration).</comment></tp:nomenclature-citation></tp:nomenclature-citation-list></tp:nomenclature><tp:treatment-sec sec-type="type material" id="SECID0EJABG"><title>Type material examined.</title><p>1♂ (<named-content xmlns:xlink="http://www.w3.org/1999/xlink" content-type="dwc:institutional_code" xlink:type="simple">MNHN</named-content>, holotype), [p]“CHAPG. prov. De \Laokay. Ht.-Tonkin”, [h]“<italic>Themus</italic>\ <italic>crassipes</italic> \ n. sp.”, [h]“type”, [p]“HOLOTYPUS”, [h]“<italic>Themus</italic> \ (<italic>Telephorops</italic>)\<italic>crassipes</italic> \ Pic\ det. W. Wittmer”.</p></tp:treatment-sec><tp:treatment-sec sec-type="material" id="SECID0EBBBG"><title>Other material examined.</title><p><bold>CHINA, Guangxi</bold>: 1♂, 1♀ (<named-content xmlns:xlink="http://www.w3.org/1999/xlink" content-type="dwc:institutional_code" xlink:type="simple">IZAS</named-content>), Leye, Yachang Forestry, Nanchao, 1130 m, 2004.VII.26, leg. X. Yu; 1♀ (<abbrev xmlns:xlink="http://www.w3.org/1999/xlink" content-type="institution" xlink:title="Museum of Hebei University, Baoding, China" id="ABBRID0ERBBG" xlink:type="simple">MHBU</abbrev>), Tianlin, Cenwanglaoshan, 2014.VIII.16, leg. J.H. Huang; 1♂ (<named-content xmlns:xlink="http://www.w3.org/1999/xlink" content-type="dwc:institutional_code" xlink:type="simple">IZAS</named-content>), Jinxiu, Rd. Jinzhong, 1100 m, 1999.V.12, leg. X.K. Yang; 2♀ (<named-content xmlns:xlink="http://www.w3.org/1999/xlink" content-type="dwc:institutional_code" xlink:type="simple">IZAS</named-content>), same locality, 1000 m, leg. X. Z. Zhang.</p></tp:treatment-sec><tp:treatment-sec sec-type="description" id="SECID0EGCBG"><title>Supplementary description.</title><p>Male. Aedeagus (Fig. <xref ref-type="fig" rid="F5">5A–C</xref>): ventral process of each paramere about 4 times as long as wide in ventral view, expanded and nearly globose at apex in lateral view; conjoint dorsal plate of parameres not reaching apices of ventral processes, depth of middle emargination about two-fifths of entire length.</p><p>Female. Like male, but antennomeres V–X without impressions along outer edges (while present with smooth narrow longitudinal or oblong impressions in male), terminal abdominal ventrite wide (while narrow and triangular in male) (Fig. <xref ref-type="fig" rid="F9">9E</xref>) with posterior edge narrowly and triangularly emarginate medially between paired rounded protuberances, each protuberance nearly as wide as space between it and apicolateral angle and hardly exceeding apex of apicolateral angle. Internal genitalia (Fig. <xref ref-type="fig" rid="F6">6D</xref>): diverticulum hardly narrowed apically and rounded at apex, about 2.5 times as long as its maximal width; spermatheca expanded apically.</p></tp:treatment-sec><tp:treatment-sec sec-type="distribution" id="SECID0E1CBG"><title>Distribution.</title><p>China (Guangxi, Yunnan); Vietnam.</p></tp:treatment-sec><tp:treatment-sec><!--Section generated to contain objects referenced in tp:taxon-treatment.--><fig id="F5" position="float" orientation="portrait"><object-id xmlns:xlink="http://www.w3.org/1999/xlink" content-type="doi" xlink:type="simple">10.3897/zookeys.884.32550.figure5</object-id><object-id xmlns:xlink="http://www.w3.org/1999/xlink" content-type="arpha" xlink:type="simple">EEAAF20A-C75B-58FB-B7F0-59F86A03EDE7</object-id><label>Figure 5.</label><caption><p>Aedeagus (<bold>A, D</bold> ventral view <bold>B, E</bold> dorsal view <bold>C, F</bold> lateral view) <bold>A–C</bold><italic><tp:taxon-name><tp:taxon-name-part taxon-name-part-type="genus" reg="Themus">Themus</tp:taxon-name-part> <tp:taxon-name-part taxon-name-part-type="species" reg="crassipes">crassipes</tp:taxon-name-part></tp:taxon-name></italic> Pic, 1929 <bold>D–F</bold><italic><tp:taxon-name><tp:taxon-name-part taxon-name-part-type="genus" reg="Themus">T.</tp:taxon-name-part> <tp:taxon-name-part taxon-name-part-type="species" reg="impressipennis">impressipennis</tp:taxon-name-part></tp:taxon-name></italic> (Fairmaire, 1886). Scale bar: 1.0 mm. (vp: ventral process of each paramere; dp: conjoint dorsal plate of parameres; lp: laterophyse; bp: basal piece).</p></caption><graphic xmlns:xlink="http://www.w3.org/1999/xlink" xlink:href="zookeys-884-081-g005.jpg" position="float" orientation="portrait" xlink:type="simple" id="oo_351094.jpg"><uri content-type="original_file" xlink:type="simple">https://binary.pensoft.net/fig/351094</uri></graphic></fig><fig id="F6" position="float" orientation="portrait"><object-id xmlns:xlink="http://www.w3.org/1999/xlink" content-type="doi" xlink:type="simple">10.3897/zookeys.884.32550.figure6</object-id><object-id xmlns:xlink="http://www.w3.org/1999/xlink" content-type="arpha" xlink:type="simple">23289132-017A-5218-AD3C-1D1E334B7E95</object-id><label>Figure 6.</label><caption><p>Female internal genitalia, lateral view <bold>A</bold><italic><tp:taxon-name><tp:taxon-name-part taxon-name-part-type="genus" reg="Themusbicoloricornis">Themusbicoloricornis</tp:taxon-name-part></tp:taxon-name></italic> Wittmer, 1983 <bold>B</bold><italic><tp:taxon-name><tp:taxon-name-part taxon-name-part-type="genus" reg="Themus">T.</tp:taxon-name-part> <tp:taxon-name-part taxon-name-part-type="species" reg="cavipennis">cavipennis</tp:taxon-name-part></tp:taxon-name></italic> Champion, 1926 <bold>C</bold><italic><tp:taxon-name><tp:taxon-name-part taxon-name-part-type="genus" reg="Themus">T.</tp:taxon-name-part> <tp:taxon-name-part taxon-name-part-type="species" reg="coelestis">coelestis</tp:taxon-name-part></tp:taxon-name></italic> (Gorham, 1889) <bold>D</bold><italic><tp:taxon-name><tp:taxon-name-part taxon-name-part-type="genus" reg="Themus">T.</tp:taxon-name-part> <tp:taxon-name-part taxon-name-part-type="species" reg="crassipes">crassipes</tp:taxon-name-part></tp:taxon-name></italic> Pic, 1929. Scale bars: 1.0 mm.</p></caption><graphic xmlns:xlink="http://www.w3.org/1999/xlink" xlink:href="zookeys-884-081-g006.jpg" position="float" orientation="portrait" xlink:type="simple" id="oo_351095.jpg"><uri content-type="original_file" xlink:type="simple">https://binary.pensoft.net/fig/351095</uri></graphic></fig><fig id="F9" position="float" orientation="portrait"><object-id xmlns:xlink="http://www.w3.org/1999/xlink" content-type="doi" xlink:type="simple">10.3897/zookeys.884.32550.figure9</object-id><object-id xmlns:xlink="http://www.w3.org/1999/xlink" content-type="arpha" xlink:type="simple">1720F86E-562E-5B6D-8CC4-12278BDE3557</object-id><label>Figure 9.</label><caption><p>Female abdominal sternite VIII, ventral view <bold>A</bold><italic><tp:taxon-name><tp:taxon-name-part taxon-name-part-type="genus" reg="Themus">Themus</tp:taxon-name-part> <tp:taxon-name-part taxon-name-part-type="species" reg="bicoloricornis">bicoloricornis</tp:taxon-name-part></tp:taxon-name></italic> Wittmer, 1983 <bold>B</bold><italic><tp:taxon-name><tp:taxon-name-part taxon-name-part-type="genus" reg="Themus">T.</tp:taxon-name-part> <tp:taxon-name-part taxon-name-part-type="species" reg="cavipennis">cavipennis</tp:taxon-name-part></tp:taxon-name></italic> Champion, 1926 <bold>C</bold><italic><tp:taxon-name><tp:taxon-name-part taxon-name-part-type="genus" reg="Themus">T.</tp:taxon-name-part> <tp:taxon-name-part taxon-name-part-type="species" reg="coelestis">coelestis</tp:taxon-name-part></tp:taxon-name></italic> (Gorham, 1889) <bold>D</bold><italic><tp:taxon-name><tp:taxon-name-part taxon-name-part-type="genus" reg="Themus">T.</tp:taxon-name-part> <tp:taxon-name-part taxon-name-part-type="species" reg="crassimargo">crassimargo</tp:taxon-name-part></tp:taxon-name></italic> Champion, 1926 <bold>E</bold><italic><tp:taxon-name><tp:taxon-name-part taxon-name-part-type="genus" reg="Themus">T.</tp:taxon-name-part> <tp:taxon-name-part taxon-name-part-type="species" reg="crassipes">crassipes</tp:taxon-name-part></tp:taxon-name></italic> Pic, 1929 <bold>F</bold><italic><tp:taxon-name><tp:taxon-name-part taxon-name-part-type="genus" reg="Themus">T.</tp:taxon-name-part> <tp:taxon-name-part taxon-name-part-type="species" reg="impressipennis">impressipennis</tp:taxon-name-part></tp:taxon-name></italic> (Fairmaire, 1886) <bold>G</bold><italic><tp:taxon-name><tp:taxon-name-part taxon-name-part-type="genus" reg="Themus">T.</tp:taxon-name-part> <tp:taxon-name-part taxon-name-part-type="species" reg="laboissierei">laboissierei</tp:taxon-name-part></tp:taxon-name></italic> (Pic, 1921) <bold>H</bold><italic><tp:taxon-name><tp:taxon-name-part taxon-name-part-type="genus" reg="Themus">T.</tp:taxon-name-part> <tp:taxon-name-part taxon-name-part-type="species" reg="masatakai">masatakai</tp:taxon-name-part></tp:taxon-name></italic> Okushima, 2003 <bold>I</bold><italic><tp:taxon-name><tp:taxon-name-part taxon-name-part-type="genus" reg="Themus">T.</tp:taxon-name-part> <tp:taxon-name-part taxon-name-part-type="species" reg="sauteri">sauteri</tp:taxon-name-part></tp:taxon-name></italic> (Pic, 1912) <bold>J</bold><italic><tp:taxon-name><tp:taxon-name-part taxon-name-part-type="genus" reg="Themus">T.</tp:taxon-name-part> <tp:taxon-name-part taxon-name-part-type="species" reg="uncinatus">uncinatus</tp:taxon-name-part></tp:taxon-name></italic> Wittmer, 1983. Scale bars: 1.0 mm.</p></caption><graphic xmlns:xlink="http://www.w3.org/1999/xlink" xlink:href="zookeys-884-081-g009.jpg" position="float" orientation="portrait" xlink:type="simple" id="oo_351098.jpg"><uri content-type="original_file" xlink:type="simple">https://binary.pensoft.net/fig/351098</uri></graphic></fig></tp:treatment-sec><ref-list><ref id="B24"><mixed-citation xmlns:xlink="http://www.w3.org/1999/xlink" xlink:type="simple"><person-group><name name-style="western"><surname>Wittmer</surname><given-names>W</given-names></name></person-group> (<year>1983b</year>) Beitrag zur einer Revision der Gattung <italic><tp:taxon-name><tp:taxon-name-part taxon-name-part-type="genus">Themus</tp:taxon-name-part></tp:taxon-name></italic>Motsch. <tp:taxon-name><tp:taxon-name-part taxon-name-part-type="order">Coleoptera</tp:taxon-name-part></tp:taxon-name>: <tp:taxon-name><tp:taxon-name-part taxon-name-part-type="family">Cantharidae</tp:taxon-name-part></tp:taxon-name>. Entomologischen Arbeiten aus dem Museum G. Frey 31/32: 189–239.</mixed-citation></ref></ref-list></tp:taxon-treatment>
