# Supplementary material for: Taxonomic review of the Themus (Telephorops) nepalensis species-group (Coleoptera, Cantharidae)
Source: Zookeys. 2019 Oct 30;884:81–106. doi: 10.3897/zookeys.884.32550 (PMC6834725; doi:10.3897/zookeys.884.32550)
Supplement: XML Treatment for Themus (Telephorops) impressipennis [file zookeys.884.32550-treatment7.xml]

<!DOCTYPE tp:taxon-treatment
  PUBLIC "-//TaxonX//DTD Taxonomic Treatment Publishing DTD v0 20100105//EN" "tax-treatment-NSO.dtd">
<tp:taxon-treatment xmlns:tp="http://www.plazi.org/taxpub"><tp:treatment-meta><kwd-group><label>Taxon classification</label><kwd><named-content xmlns:xlink="http://www.w3.org/1999/xlink" content-type="kingdom">Animalia</named-content></kwd><kwd><named-content xmlns:xlink="http://www.w3.org/1999/xlink" content-type="order">Coleoptera</named-content></kwd><kwd><named-content xmlns:xlink="http://www.w3.org/1999/xlink" content-type="family">Cantharidae</named-content></kwd></kwd-group><mixed-citation publication-type="journal"><person-group><name><surname>Yang</surname><given-names>Yuxia</given-names></name><name><surname>Xi</surname><given-names>Huacong</given-names></name><name><surname>Yang</surname><given-names>Xingke</given-names></name><name><surname>Liu</surname><given-names>Haoyu</given-names></name></person-group><article-title>Taxonomic review of the <italic><tp:taxon-name><tp:taxon-name-part taxon-name-part-type="genus" reg="Themus">Themus</tp:taxon-name-part></tp:taxon-name></italic> (<italic><tp:taxon-name><tp:taxon-name-part taxon-name-part-type="genus" reg="Themus"/><tp:taxon-name-part taxon-name-part-type="subgenus" reg="Telephorops">Telephorops</tp:taxon-name-part></tp:taxon-name></italic>) <italic><tp:taxon-name><tp:taxon-name-part taxon-name-part-type="genus" reg="Themus"/><tp:taxon-name-part taxon-name-part-type="species" reg="nepalensis">nepalensis</tp:taxon-name-part></tp:taxon-name></italic> species-group (<tp:taxon-name><tp:taxon-name-part taxon-name-part-type="order">Coleoptera</tp:taxon-name-part></tp:taxon-name>, <tp:taxon-name><tp:taxon-name-part taxon-name-part-type="family">Cantharidae</tp:taxon-name-part></tp:taxon-name>)</article-title><source>Zookeys</source><day>30</day><month>10</month><year>2019</year><volume>884</volume><fpage>81</fpage><lpage>106</lpage><pub-id pub-id-type="doi">10.3897/zookeys.884.32550</pub-id></mixed-citation></tp:treatment-meta><tp:nomenclature><tp:taxon-name><object-id xmlns:xlink="http://www.w3.org/1999/xlink" content-type="arpha" xlink:type="simple">8A811604-CDDC-5E2F-B21C-4144A0D766A1</object-id>
            <tp:taxon-name-part taxon-name-part-type="genus" reg="Themus">Themus</tp:taxon-name-part> (<tp:taxon-name-part taxon-name-part-type="subgenus" reg="Telephorops">Telephorops</tp:taxon-name-part>) <tp:taxon-name-part taxon-name-part-type="species" reg="impressipennis">impressipennis</tp:taxon-name-part></tp:taxon-name><tp:taxon-authority>(Fairmaire, 1886)</tp:taxon-authority><xref ref-type="fig" rid="F5">Figs 5D–F</xref><xref ref-type="fig" rid="F7">, 7A</xref><xref ref-type="fig" rid="F9">, 9F</xref><tp:nomenclature-citation-list><tp:nomenclature-citation><tp:taxon-name>
                <tp:taxon-name-part taxon-name-part-type="genus" reg="Telephorops">Telephorops</tp:taxon-name-part> <tp:taxon-name-part taxon-name-part-type="species" reg="impressipennis">impressipennis</tp:taxon-name-part></tp:taxon-name><comment>Fairmaire, 1886: 339.</comment></tp:nomenclature-citation><tp:nomenclature-citation><tp:taxon-name>
                <tp:taxon-name-part taxon-name-part-type="genus" reg="Telephorops">Telephorops</tp:taxon-name-part> <tp:taxon-name-part taxon-name-part-type="species" reg="violaceipennis">violaceipennis</tp:taxon-name-part></tp:taxon-name><comment>Gorham, 1889: 105. Synonymized by <xref ref-type="bibr" rid="B24">Wittmer 1983b</xref>: 199.</comment></tp:nomenclature-citation><tp:nomenclature-citation><tp:taxon-name>
                <tp:taxon-name-part taxon-name-part-type="genus" reg="Themus">Themus</tp:taxon-name-part> (<tp:taxon-name-part taxon-name-part-type="subgenus" reg="Telephorops">Telephorops</tp:taxon-name-part>) <tp:taxon-name-part taxon-name-part-type="species" reg="impressipennis">impressipennis</tp:taxon-name-part></tp:taxon-name><comment>: <xref ref-type="bibr" rid="B24">Wittmer 1983b</xref>: 199, fig. 60 (female abdominal sternite VIII illustration); 1983a: 153, fig. 51a (female abdominal sternite VIII illustration).</comment></tp:nomenclature-citation></tp:nomenclature-citation-list></tp:nomenclature><tp:treatment-sec sec-type="type material" id="SECID0EFGBG"><title>Type material examined.</title><p>1♂ (<named-content xmlns:xlink="http://www.w3.org/1999/xlink" content-type="dwc:institutional_code" xlink:type="simple">MNHN</named-content>, <bold>holotype</bold> of <italic><tp:taxon-name><tp:taxon-name-part taxon-name-part-type="genus" reg="Telephorops">Telephorops</tp:taxon-name-part> <tp:taxon-name-part taxon-name-part-type="species" reg="impressipennis">impressipennis</tp:taxon-name-part></tp:taxon-name></italic>), [h]“KouyTcheou (China, <bold>Guizhou</bold>)”, [h]“<italic>Telephorops</italic> \ <italic>impressipennis</italic> \ Fairm.”, [p]“HOLOTYPUS”, [h] “<italic>Themus</italic> \ (<italic>Telephorops</italic>) \ <italic>impressipennis</italic> \ (Fairm.) \ det. W. Wittmer”.</p><p>1♀ (<named-content xmlns:xlink="http://www.w3.org/1999/xlink" content-type="dwc:institutional_code" xlink:type="simple">MNHN</named-content>, <bold>holotype</bold> of <italic><tp:taxon-name><tp:taxon-name-part taxon-name-part-type="genus" reg="Telephorops">Telephorops</tp:taxon-name-part> <tp:taxon-name-part taxon-name-part-type="species" reg="violaceipennis">violaceipennis</tp:taxon-name-part></tp:taxon-name></italic>), [p]“Kiukiang (China, <bold>Jiangxi</bold>) \ June 1887\ A.E. Pratt”, [h]“Type”, [h]“<italic>violaceipennis</italic>”, [h]“<italic>Themus</italic> \ (<italic>Telephorops</italic>) \ <italic>impressipennis</italic> \ (Fairm.) \ det. W. Wittmer”.</p></tp:treatment-sec><tp:treatment-sec sec-type="material" id="SECID0ENIBG"><title>Other material examined.</title><p><bold>CHINA</bold>, <bold>Guizhou</bold>: 2♀ (<abbrev xmlns:xlink="http://www.w3.org/1999/xlink" content-type="institution" xlink:title="Museum of Hebei University, Baoding, China" id="ABBRID0EXIBG" xlink:type="simple">MHBU</abbrev>), Daozhen, Xiannvhe, 2004.VIII.24–26, leg. X.J. Yang &amp; H.R. Hua; 1♀ (<abbrev xmlns:xlink="http://www.w3.org/1999/xlink" content-type="institution" xlink:title="Museum of Hebei University, Baoding, China" id="ABBRID0E3IBG" xlink:type="simple">MHBU</abbrev>), Suiyang, Baishaogou, 2010.VIII.14, leg. L.Y. Guo; 1♂ (<named-content xmlns:xlink="http://www.w3.org/1999/xlink" content-type="dwc:institutional_code" xlink:type="simple">IZAS</named-content>), Fanjingshan, Huguosi, 1350 m, 2001.VIII.3, leg. Q.Z. Song; 1♀ (<named-content xmlns:xlink="http://www.w3.org/1999/xlink" content-type="dwc:institutional_code" xlink:type="simple">IZAS</named-content>), Fanjingshan, Heihaihe, 500 m, 2001.VII.27, leg. Q.Z. Song; 1♂, 2♀ (<named-content xmlns:xlink="http://www.w3.org/1999/xlink" content-type="dwc:institutional_code" xlink:type="simple">NHMB</named-content>), Dakua, 35 km NE Leishan, 1994.VI.20.–24, lgt. Bolm; 1♂, 1♀ (<named-content xmlns:xlink="http://www.w3.org/1999/xlink" content-type="dwc:institutional_code" xlink:type="simple">NHMB</named-content>), Leigongshan, Xijiang, 1200–1900 m,1997.V.29–VI.2, lgt. Bolm. <bold>Sichuan</bold>: 1♂ (<named-content xmlns:xlink="http://www.w3.org/1999/xlink" content-type="dwc:institutional_code" xlink:type="simple">IZAS</named-content>), Nanyang, 1200 m, 1987.VII. 17, leg. L.L. Yang; 1♀ (<named-content xmlns:xlink="http://www.w3.org/1999/xlink" content-type="dwc:institutional_code" xlink:type="simple">IZAS</named-content>), Emei Shan, Xixiangchi, 550–750 m, 1957.VI.8, leg. F.X. Zhu; 1♀ (<named-content xmlns:xlink="http://www.w3.org/1999/xlink" content-type="dwc:institutional_code" xlink:type="simple">NHMB</named-content>), Kwanhsien, 1928.VII.18,collector unknown; 1♂, 1♀ (<named-content xmlns:xlink="http://www.w3.org/1999/xlink" content-type="dwc:institutional_code" xlink:type="simple">NHMB</named-content>), Chuanxian, 600 m, 1996.VII.12.–14, L. M. Bocák; 1♂, 2♀ (<named-content xmlns:xlink="http://www.w3.org/1999/xlink" content-type="dwc:institutional_code" xlink:type="simple">NHMB</named-content>), Mt. Omei, 6000 ft, 1925.VIII.6.–15, coll. D. C. Graham; 1♀ (<named-content xmlns:xlink="http://www.w3.org/1999/xlink" content-type="dwc:institutional_code" xlink:type="simple">NHMB</named-content>), Guanxian, Dujiangyan Park, 1996.VIII.2, A. Zamotajiov &amp; A. Mirostrikov; 1♀ (<named-content xmlns:xlink="http://www.w3.org/1999/xlink" content-type="dwc:institutional_code" xlink:type="simple">NHMB</named-content>), Guanxian, 1992.VII.8, lgt. R. Dunda; 1♀ (<named-content xmlns:xlink="http://www.w3.org/1999/xlink" content-type="dwc:institutional_code" xlink:type="simple">NHMB</named-content>), Gonggashan, Moxi, 1300 m, <named-content xmlns:xlink="http://www.w3.org/1999/xlink" content-type="dwc:verbatimCoordinates" xlink:type="simple"><named-content content-type="geo-json" specific-use="{&#34;type&#34;:&#34;Point&#34;,&#34;coordinates&#34;:[102.166667,29.216667]}" id="NCID0EGMBG" xlink:type="simple">29°13'N, 102°10'E</named-content></named-content>, 1996.VII.10.–11, J. Farkač, P. Kabátek&amp;Smetana; 1♂ (<named-content xmlns:xlink="http://www.w3.org/1999/xlink" content-type="dwc:institutional_code" xlink:type="simple">NHMB</named-content>), Emei Shan, 2500–1800 m, 1992.VII. <bold>Yunnan</bold>: 1♀ (<named-content xmlns:xlink="http://www.w3.org/1999/xlink" content-type="dwc:institutional_code" xlink:type="simple">NHMB</named-content>),Vallis flumin, Soling-ho., coll. R. Hicker. <bold>Hubei</bold>: 1♂, 3♀ (<abbrev xmlns:xlink="http://www.w3.org/1999/xlink" content-type="institution" xlink:title="Museum of Hebei University, Baoding, China" id="ABBRID0E6MBG" xlink:type="simple">MHBU</abbrev>), Dabieshan, Taohuachong, 2014.VI.23–27, leg. X.R. Li; 1♂, 2♀ (<abbrev xmlns:xlink="http://www.w3.org/1999/xlink" content-type="institution" xlink:title="Museum of Hebei University, Baoding, China" id="ABBRID0EENBG" xlink:type="simple">MHBU</abbrev>), Dabieshan, Wujiashan, 2014.VI.28–30, leg. X.R. Li; 2♀ (<abbrev xmlns:xlink="http://www.w3.org/1999/xlink" content-type="institution" xlink:title="Museum of Hebei University, Baoding, China" id="ABBRID0EJNBG" xlink:type="simple">MHBU</abbrev>), Wufeng, Houhe, 2002.VII.15, leg. S.X. Zhou; 1♀ (<abbrev xmlns:xlink="http://www.w3.org/1999/xlink" content-type="institution" xlink:title="Museum of Hebei University, Baoding, China" id="ABBRID0EONBG" xlink:type="simple">MHBU</abbrev>), same data, leg. Z.L. Xiang; 1♀ (<abbrev xmlns:xlink="http://www.w3.org/1999/xlink" content-type="institution" xlink:title="Museum of Hebei University, Baoding, China" id="ABBRID0ETNBG" xlink:type="simple">MHBU</abbrev>), same locality, 2002.VII.16, leg. H.M. Zhang; 1♀ (<abbrev xmlns:xlink="http://www.w3.org/1999/xlink" content-type="institution" xlink:title="Museum of Hebei University, Baoding, China" id="ABBRID0EYNBG" xlink:type="simple">MHBU</abbrev>), same locality, 2002.VII.16, leg. F.Y. Wang; 1♀ (<abbrev xmlns:xlink="http://www.w3.org/1999/xlink" content-type="institution" xlink:title="Museum of Hebei University, Baoding, China" id="ABBRID0E4NBG" xlink:type="simple">MHBU</abbrev>), same locality, 2002.VII.16, leg. J. Guo; 1♀ (<abbrev xmlns:xlink="http://www.w3.org/1999/xlink" content-type="institution" xlink:title="Museum of Hebei University, Baoding, China" id="ABBRID0ECOBG" xlink:type="simple">MHBU</abbrev>), same locality, 2002.VII.17, leg. L. Wang; 2♀ (<abbrev xmlns:xlink="http://www.w3.org/1999/xlink" content-type="institution" xlink:title="Museum of Hebei University, Baoding, China" id="ABBRID0EHOBG" xlink:type="simple">MHBU</abbrev>), same locality, 2002.VII.18, leg. Y. Liu; 1♀ (<abbrev xmlns:xlink="http://www.w3.org/1999/xlink" content-type="institution" xlink:title="Museum of Hebei University, Baoding, China" id="ABBRID0EMOBG" xlink:type="simple">MHBU</abbrev>), same data, leg. F. P. Fu; 1♀ (<abbrev xmlns:xlink="http://www.w3.org/1999/xlink" content-type="institution" xlink:title="Museum of Hebei University, Baoding, China" id="ABBRID0EROBG" xlink:type="simple">MHBU</abbrev>), same locality and collector, 2002.VII.19; 1♀ (<abbrev xmlns:xlink="http://www.w3.org/1999/xlink" content-type="institution" xlink:title="Museum of Hebei University, Baoding, China" id="ABBRID0EWOBG" xlink:type="simple">MHBU</abbrev>), same data, leg. M. Wang; 2♀ (<abbrev xmlns:xlink="http://www.w3.org/1999/xlink" content-type="institution" xlink:title="Museum of Hebei University, Baoding, China" id="ABBRID0E2OBG" xlink:type="simple">MHBU</abbrev>), same data, J.B. Yan; 1♀ (<abbrev xmlns:xlink="http://www.w3.org/1999/xlink" content-type="institution" xlink:title="Museum of Hebei University, Baoding, China" id="ABBRID0EAPBG" xlink:type="simple">MHBU</abbrev>), same locality, 2002.VII.10, S.H. Yu; 1♀ (<abbrev xmlns:xlink="http://www.w3.org/1999/xlink" content-type="institution" xlink:title="Museum of Hebei University, Baoding, China" id="ABBRID0EFPBG" xlink:type="simple">MHBU</abbrev>), same locality, 2002.VII.20, leg. P.B. Luo; 1♀ (<abbrev xmlns:xlink="http://www.w3.org/1999/xlink" content-type="institution" xlink:title="Museum of Hebei University, Baoding, China" id="ABBRID0EKPBG" xlink:type="simple">MHBU</abbrev>), same data, leg. H.M. Zhang; 1♀ (<abbrev xmlns:xlink="http://www.w3.org/1999/xlink" content-type="institution" xlink:title="Museum of Hebei University, Baoding, China" id="ABBRID0EPPBG" xlink:type="simple">MHBU</abbrev>), same data, leg. J.R. Zheng; 1♂ (<abbrev xmlns:xlink="http://www.w3.org/1999/xlink" content-type="institution" xlink:title="Museum of Hebei University, Baoding, China" id="ABBRID0EUPBG" xlink:type="simple">MHBU</abbrev>), same data, leg. C.H. Shi; 1♂ (<abbrev xmlns:xlink="http://www.w3.org/1999/xlink" content-type="institution" xlink:title="Museum of Hebei University, Baoding, China" id="ABBRID0EZPBG" xlink:type="simple">MHBU</abbrev>), same data, leg. H.F. Li; 1♀ (<abbrev xmlns:xlink="http://www.w3.org/1999/xlink" content-type="institution" xlink:title="Museum of Hebei University, Baoding, China" id="ABBRID0E5PBG" xlink:type="simple">MHBU</abbrev>), same locality, 2002.VII.26, leg. P. Shen; 1♂, 1♀ (<abbrev xmlns:xlink="http://www.w3.org/1999/xlink" content-type="institution" xlink:title="Museum of Hebei University, Baoding, China" id="ABBRID0EDQBG" xlink:type="simple">MHBU</abbrev>), same locality, 2002.VII.14, leg. S.X. Zhou; 1♂ (<abbrev xmlns:xlink="http://www.w3.org/1999/xlink" content-type="institution" xlink:title="Museum of Hebei University, Baoding, China" id="ABBRID0EIQBG" xlink:type="simple">MHBU</abbrev>), same data, leg. H.F. Li; 1♂ (<abbrev xmlns:xlink="http://www.w3.org/1999/xlink" content-type="institution" xlink:title="Museum of Hebei University, Baoding, China" id="ABBRID0ENQBG" xlink:type="simple">MHBU</abbrev>), same data, leg. C.H. Shi; 1♂ (<abbrev xmlns:xlink="http://www.w3.org/1999/xlink" content-type="institution" xlink:title="Museum of Hebei University, Baoding, China" id="ABBRID0ESQBG" xlink:type="simple">MHBU</abbrev>), same locality, 2002.VII.15, leg. X.Q. Yu; 1♂ (<abbrev xmlns:xlink="http://www.w3.org/1999/xlink" content-type="institution" xlink:title="Museum of Hebei University, Baoding, China" id="ABBRID0EXQBG" xlink:type="simple">MHBU</abbrev>), same locality, 2002.VII.19, leg. F.P. Fu; 1♀ (<abbrev xmlns:xlink="http://www.w3.org/1999/xlink" content-type="institution" xlink:title="Museum of Hebei University, Baoding, China" id="ABBRID0E3QBG" xlink:type="simple">MHBU</abbrev>), Wufeng, Changleping, 2008.VII.17, leg. H.P. Zhang; 1♀ (<abbrev xmlns:xlink="http://www.w3.org/1999/xlink" content-type="institution" xlink:title="Museum of Hebei University, Baoding, China" id="ABBRID0EBRBG" xlink:type="simple">MHBU</abbrev>), Xingshan, Gaolan, 1000 m, 2004.VIII.11, leg. P. Jia; 1♀ (<abbrev xmlns:xlink="http://www.w3.org/1999/xlink" content-type="institution" xlink:title="Museum of Hebei University, Baoding, China" id="ABBRID0EGRBG" xlink:type="simple">MHBU</abbrev>), same data, leg. J. Xu; 1♀ (<abbrev xmlns:xlink="http://www.w3.org/1999/xlink" content-type="institution" xlink:title="Museum of Hebei University, Baoding, China" id="ABBRID0ELRBG" xlink:type="simple">MHBU</abbrev>), Xingshan, Huangliang, 1000 m, 2004.VII.12, leg. X.G. Zhou; 1♀ (<abbrev xmlns:xlink="http://www.w3.org/1999/xlink" content-type="institution" xlink:title="Museum of Hebei University, Baoding, China" id="ABBRID0EQRBG" xlink:type="simple">MHBU</abbrev>), same locality, 2004.VII.13, leg. H. Pan; 1♀ (<abbrev xmlns:xlink="http://www.w3.org/1999/xlink" content-type="institution" xlink:title="Museum of Hebei University, Baoding, China" id="ABBRID0EVRBG" xlink:type="simple">MHBU</abbrev>), same locality, 2004.VII.16, leg. D.W. Chen; 1♂ (<abbrev xmlns:xlink="http://www.w3.org/1999/xlink" content-type="institution" xlink:title="Museum of Hebei University, Baoding, China" id="ABBRID0E1RBG" xlink:type="simple">MHBU</abbrev>), same locality, 2004.VII.13, leg. Y.P. Zou; 1♀ (<abbrev xmlns:xlink="http://www.w3.org/1999/xlink" content-type="institution" xlink:title="Museum of Hebei University, Baoding, China" id="ABBRID0E6RBG" xlink:type="simple">MHBU</abbrev>), Xingshan, Nanyang, 1000 m, 2004.VII.13, P.P. Wang; 1♀ (<abbrev xmlns:xlink="http://www.w3.org/1999/xlink" content-type="institution" xlink:title="Museum of Hebei University, Baoding, China" id="ABBRID0EESBG" xlink:type="simple">MHBU</abbrev>), same locality, 2004.VII.14, leg. D.X. Tan; 2♀ (<abbrev xmlns:xlink="http://www.w3.org/1999/xlink" content-type="institution" xlink:title="Museum of Hebei University, Baoding, China" id="ABBRID0EJSBG" xlink:type="simple">MHBU</abbrev>), Shennongjia, Jiuhuping, 1900 m, 2006.VII.29, leg. L.K. Tan; 1♀ (<abbrev xmlns:xlink="http://www.w3.org/1999/xlink" content-type="institution" xlink:title="Museum of Hebei University, Baoding, China" id="ABBRID0EOSBG" xlink:type="simple">MHBU</abbrev>), Shennongjia, Muyu, 900 m, 2004.VIII.12, leg. Z.X. Liu; 1♀ (<abbrev xmlns:xlink="http://www.w3.org/1999/xlink" content-type="institution" xlink:title="Museum of Hebei University, Baoding, China" id="ABBRID0ETSBG" xlink:type="simple">MHBU</abbrev>), same data, leg. R.L. Han; 1♂ (<abbrev xmlns:xlink="http://www.w3.org/1999/xlink" content-type="institution" xlink:title="Museum of Hebei University, Baoding, China" id="ABBRID0EYSBG" xlink:type="simple">MHBU</abbrev>), same locality, 1200 m, 2004.VIII.12, leg. D.Y. Pan; 1♀ (<abbrev xmlns:xlink="http://www.w3.org/1999/xlink" content-type="institution" xlink:title="Museum of Hebei University, Baoding, China" id="ABBRID0E4SBG" xlink:type="simple">MHBU</abbrev>), Changyang, Tianzhushan, 2005.VII.13, leg. X. Ming; 1♀ (<abbrev xmlns:xlink="http://www.w3.org/1999/xlink" content-type="institution" xlink:title="Museum of Hebei University, Baoding, China" id="ABBRID0ECTBG" xlink:type="simple">MHBU</abbrev>), same locality, 2005.VII.12, leg. Q. W. Wang; 1♀ (<abbrev xmlns:xlink="http://www.w3.org/1999/xlink" content-type="institution" xlink:title="Museum of Hebei University, Baoding, China" id="ABBRID0EHTBG" xlink:type="simple">MHBU</abbrev>), Changyang, Langping, Changfeng, 900 m, 2012.VII.4, leg. H. Zheng; 1♀ (<abbrev xmlns:xlink="http://www.w3.org/1999/xlink" content-type="institution" xlink:title="Museum of Hebei University, Baoding, China" id="ABBRID0EMTBG" xlink:type="simple">MHBU</abbrev>), Badong, Lvcongpo, 1700 m, 2006.VII.14, leg. H.Y. Bao; 1♀ (<abbrev xmlns:xlink="http://www.w3.org/1999/xlink" content-type="institution" xlink:title="Museum of Hebei University, Baoding, China" id="ABBRID0ERTBG" xlink:type="simple">MHBU</abbrev>), Badong, Tiansanping, 1500 m, 2006.VII.14, leg. Y.L. Chen; 1♂ (<abbrev xmlns:xlink="http://www.w3.org/1999/xlink" content-type="institution" xlink:title="Museum of Hebei University, Baoding, China" id="ABBRID0EWTBG" xlink:type="simple">MHBU</abbrev>), same data, leg. F. Xia; 1♀ (<abbrev xmlns:xlink="http://www.w3.org/1999/xlink" content-type="institution" xlink:title="Museum of Hebei University, Baoding, China" id="ABBRID0E2TBG" xlink:type="simple">MHBU</abbrev>), same data, leg. F. Yang; 1♀ (<abbrev xmlns:xlink="http://www.w3.org/1999/xlink" content-type="institution" xlink:title="Museum of Hebei University, Baoding, China" id="ABBRID0EAUBG" xlink:type="simple">MHBU</abbrev>), Yichang, Xiabaoping, 1000 m, 2004.VIII.11, leg. Q. Xie; 1♀ (<abbrev xmlns:xlink="http://www.w3.org/1999/xlink" content-type="institution" xlink:title="Museum of Hebei University, Baoding, China" id="ABBRID0EFUBG" xlink:type="simple">MHBU</abbrev>), same data, 2004.VIII.11, leg. W. M. Li; 1♀ (<abbrev xmlns:xlink="http://www.w3.org/1999/xlink" content-type="institution" xlink:title="Museum of Hebei University, Baoding, China" id="ABBRID0EKUBG" xlink:type="simple">MHBU</abbrev>), same locality, 2004.VIII.13, leg. S.J. Huang; 1♂ (<abbrev xmlns:xlink="http://www.w3.org/1999/xlink" content-type="institution" xlink:title="Museum of Hebei University, Baoding, China" id="ABBRID0EPUBG" xlink:type="simple">MHBU</abbrev>), same data, leg. J. Li; 1♂ (<abbrev xmlns:xlink="http://www.w3.org/1999/xlink" content-type="institution" xlink:title="Museum of Hebei University, Baoding, China" id="ABBRID0EUUBG" xlink:type="simple">MHBU</abbrev>), same data, leg. H.Y. Lei; 1♀ (<abbrev xmlns:xlink="http://www.w3.org/1999/xlink" content-type="institution" xlink:title="Museum of Hebei University, Baoding, China" id="ABBRID0EZUBG" xlink:type="simple">MHBU</abbrev>), same locality, 2004.VIII.14, leg. B.J. Yu; 1♀ (<abbrev xmlns:xlink="http://www.w3.org/1999/xlink" content-type="institution" xlink:title="Museum of Hebei University, Baoding, China" id="ABBRID0E5UBG" xlink:type="simple">MHBU</abbrev>), Yichang, Dalaoling Forestry, 2010.VI.24, leg. W. Li; 1♀ (<abbrev xmlns:xlink="http://www.w3.org/1999/xlink" content-type="institution" xlink:title="Museum of Hebei University, Baoding, China" id="ABBRID0EDVBG" xlink:type="simple">MHBU</abbrev>), Yichang, Xianrenxi, 2009.IX.12, leg. G.L. Xie; 1♂ (<abbrev xmlns:xlink="http://www.w3.org/1999/xlink" content-type="institution" xlink:title="Museum of Hebei University, Baoding, China" id="ABBRID0EIVBG" xlink:type="simple">MHBU</abbrev>), same locality and collector, 2009.VI.25; 1♂ (<named-content xmlns:xlink="http://www.w3.org/1999/xlink" content-type="dwc:institutional_code" xlink:type="simple">IZAS</named-content>), Xingshan, Longmenhe, 1350 m, 1993.VII.18, leg. B.W. Sun; 1♀ (<named-content xmlns:xlink="http://www.w3.org/1999/xlink" content-type="dwc:institutional_code" xlink:type="simple">IZAS</named-content>), same data, 1993.VII.14; 1♂ (<named-content xmlns:xlink="http://www.w3.org/1999/xlink" content-type="dwc:institutional_code" xlink:type="simple">NHMB</named-content>), Lichuan, Shaoho, 1948.VIII.13, coll. Gressitt &amp; Djou; 1♂ (<named-content xmlns:xlink="http://www.w3.org/1999/xlink" content-type="dwc:institutional_code" xlink:type="simple">NHMB</named-content>), same data, 1948.VIII.12; 1♂ (<named-content xmlns:xlink="http://www.w3.org/1999/xlink" content-type="dwc:institutional_code" xlink:type="simple">NHMB</named-content>), same data, 1948.VIII.24; 1♂ (<named-content xmlns:xlink="http://www.w3.org/1999/xlink" content-type="dwc:institutional_code" xlink:type="simple">NHMB</named-content>), same data, 1948.VIII.26. <bold>Shaanxi</bold>: 1♀(<abbrev xmlns:xlink="http://www.w3.org/1999/xlink" content-type="institution" xlink:title="Museum of Hebei University, Baoding, China" id="ABBRID0E6WBG" xlink:type="simple">MHBU</abbrev>), Meixian, Songping, 2012.VII.12,leg. G.D. Ren; 1♂(<abbrev xmlns:xlink="http://www.w3.org/1999/xlink" content-type="institution" xlink:title="Museum of Hebei University, Baoding, China" id="ABBRID0EEXBG" xlink:type="simple">MHBU</abbrev>), Nanzheng, Beiba, 2005.VI.19–22, leg. Y.B. Ba; 1♀ (<abbrev xmlns:xlink="http://www.w3.org/1999/xlink" content-type="institution" xlink:title="Museum of Hebei University, Baoding, China" id="ABBRID0EJXBG" xlink:type="simple">MHBU</abbrev>), Chushui, Niubeiliang, 2011.VIII.22–29, leg. X.C. Zhu &amp; Y.C. Zhao; 1♂, 1♀ (<named-content xmlns:xlink="http://www.w3.org/1999/xlink" content-type="dwc:institutional_code" xlink:type="simple">IZAS</named-content>), Ningshan, Huoditang, 1580–1650 m, 1999.VI.27, leg. D. C. Yuan. <bold>Gansu</bold>: 1♂ (<named-content xmlns:xlink="http://www.w3.org/1999/xlink" content-type="dwc:institutional_code" xlink:type="simple">IZAS</named-content>), Kangxian, Qinghelinchang, 1400 m, 1998.VII.8, leg. J. Yao; 1♀ (<named-content xmlns:xlink="http://www.w3.org/1999/xlink" content-type="dwc:institutional_code" xlink:type="simple">IZAS</named-content>), Kangxian, Douba, 1050m, 1999.VII.6, leg. H. J. Wang. <bold>Henan</bold>: 1♂ (<named-content xmlns:xlink="http://www.w3.org/1999/xlink" content-type="dwc:institutional_code" xlink:type="simple">IZAS</named-content>), Songxian, Baiyunshan, 1600 m, 2002.VII.19, leg. W.Z. Li; 1♀ (<named-content xmlns:xlink="http://www.w3.org/1999/xlink" content-type="dwc:institutional_code" xlink:type="simple">IZAS</named-content>), Lushixian, Jihelinchang, 1200 m, 2001.VII.20, leg. K.Z. Dong. <bold>Hunan</bold>: 1♀ (<abbrev xmlns:xlink="http://www.w3.org/1999/xlink" content-type="institution" xlink:title="Museum of Hebei University, Baoding, China" id="ABBRID0E3YBG" xlink:type="simple">MHBU</abbrev>), Changsha Agriculture University, 2012.VII.23, leg. H. Xu; 1♂ (<named-content xmlns:xlink="http://www.w3.org/1999/xlink" content-type="dwc:institutional_code" xlink:type="simple">IZAS</named-content>), Yongshun, Shanmuhe Forestry, 600–820 m, 1988.VIII.7, leg. S.Y. Wang; 1♀ (<named-content xmlns:xlink="http://www.w3.org/1999/xlink" content-type="dwc:institutional_code" xlink:type="simple">IZAS</named-content>), Sangzhi, Tianpingshan, 1370–1570 m, 1988.VIII.13, leg. S.Y. Wang; 1♀ (<named-content xmlns:xlink="http://www.w3.org/1999/xlink" content-type="dwc:institutional_code" xlink:type="simple">NHMB</named-content>),Wulingshan, Tianzishan Nat. Res., 800 m, 1997.VI.16.–18, lgt. Bolm; 1♀ (<named-content xmlns:xlink="http://www.w3.org/1999/xlink" content-type="dwc:institutional_code" xlink:type="simple">NHMB</named-content>), Kiang Jia Jie, 1200–1600 m, 1992.VII. <bold>Zhejiang</bold>: 1♀(<abbrev xmlns:xlink="http://www.w3.org/1999/xlink" content-type="institution" xlink:title="Museum of Hebei University, Baoding, China" id="ABBRID0ED1BG" xlink:type="simple">MHBU</abbrev>), Hangzhou, Lin’an, Dajingwu, 2012.V.10, leg. H. Xu; 4♂, 1♀(<abbrev xmlns:xlink="http://www.w3.org/1999/xlink" content-type="institution" xlink:title="Museum of Hebei University, Baoding, China" id="ABBRID0EI1BG" xlink:type="simple">MHBU</abbrev>), Lin’an, Qingliangfeng, Shunxi, 2012.VI.25, leg. H. Xu; 1♂, 1♀(<abbrev xmlns:xlink="http://www.w3.org/1999/xlink" content-type="institution" xlink:title="Museum of Hebei University, Baoding, China" id="ABBRID0EN1BG" xlink:type="simple">MHBU</abbrev>), Longquan, Fengyangshan, 2007.VII.29, leg. L.K. Tan; 1♀(<abbrev xmlns:xlink="http://www.w3.org/1999/xlink" content-type="institution" xlink:title="Museum of Hebei University, Baoding, China" id="ABBRID0ES1BG" xlink:type="simple">MHBU</abbrev>), same locality, 2007.VII.27, leg. G.L. Xie; 1♀ (<abbrev xmlns:xlink="http://www.w3.org/1999/xlink" content-type="institution" xlink:title="Museum of Hebei University, Baoding, China" id="ABBRID0EX1BG" xlink:type="simple">MHBU</abbrev>), same locality and collector, 2007.VII.26; 1♂ (<named-content xmlns:xlink="http://www.w3.org/1999/xlink" content-type="dwc:institutional_code" xlink:type="simple">IZAS</named-content>), Tienmushan, 1935.VII.15, collector unknown; 1♀ (<named-content xmlns:xlink="http://www.w3.org/1999/xlink" content-type="dwc:institutional_code" xlink:type="simple">IZAS</named-content>), same data, 1935.VIII.4. <bold>Jiangxi</bold>: 2♂ (<named-content xmlns:xlink="http://www.w3.org/1999/xlink" content-type="dwc:institutional_code" xlink:type="simple">NHMB</named-content>), Kuling, 1934.IX.4, coll. O. Piel. <bold>Taiwan</bold>: 1♀(<named-content xmlns:xlink="http://www.w3.org/1999/xlink" content-type="dwc:institutional_code" xlink:type="simple">NHMB</named-content>), Formosa, T. Kano. <bold>Fujian</bold>: 1♀ (<abbrev xmlns:xlink="http://www.w3.org/1999/xlink" content-type="institution" xlink:title="Museum of Hebei University, Baoding, China" id="ABBRID0EC3BG" xlink:type="simple">MHBU</abbrev>), Wuyishan, Tongmu, Tongmuguan-Sangang, 740–1160 m, 2004.VIII.20, leg. D.K. Zhou; 1♀ (<named-content xmlns:xlink="http://www.w3.org/1999/xlink" content-type="dwc:institutional_code" xlink:type="simple">IZAS</named-content>),Dehua, Lishan, 900–1200 m, 1960.VI.12, leg. F.J. Pu; 1♀ (<named-content xmlns:xlink="http://www.w3.org/1999/xlink" content-type="dwc:institutional_code" xlink:type="simple">IZAS</named-content>), Jiangle, Longqishan, 1991.V.25, leg. Y. S. Shi; 2♂ (<named-content xmlns:xlink="http://www.w3.org/1999/xlink" content-type="dwc:institutional_code" xlink:type="simple">NHMB</named-content>), Kuatun, 1946.IX.18. <bold>Anhui</bold>: 6♂, 4♀ (<abbrev xmlns:xlink="http://www.w3.org/1999/xlink" content-type="institution" xlink:title="Museum of Hebei University, Baoding, China" id="ABBRID0EB4BG" xlink:type="simple">MHBU</abbrev>), Shexian, Qingliangfeng, 2013.VI.5–9, leg. J.S. Xu &amp; C.X. Yuan; 2♂ (<named-content xmlns:xlink="http://www.w3.org/1999/xlink" content-type="dwc:institutional_code" xlink:type="simple">NHMB</named-content>), Kiuhua Shan, 1932.IX, G. Liu Fukien; 1♂, 2♀ (<named-content xmlns:xlink="http://www.w3.org/1999/xlink" content-type="dwc:institutional_code" xlink:type="simple">NHMB</named-content>), Yuexi, Miaodaoshan mts., 600–1300 m, <named-content xmlns:xlink="http://www.w3.org/1999/xlink" content-type="dwc:verbatimCoordinates" xlink:type="simple"><named-content content-type="geo-json" specific-use="{&#34;type&#34;:&#34;Point&#34;,&#34;coordinates&#34;:[116.083333,30.800000]}" id="NCID0EZ4BG" xlink:type="simple">30°48'N, 116°05'E</named-content></named-content>, 1995.VII.18.–20, lgt. L. R. Businský. <bold>Guangdong</bold>: 1♀ (<abbrev xmlns:xlink="http://www.w3.org/1999/xlink" content-type="institution" xlink:title="Museum of Hebei University, Baoding, China" id="ABBRID0EA5BG" xlink:type="simple">MHBU</abbrev>), Nanling, 2010.VIII.10, leg. H.Y. Liu. <bold>Guangxi</bold>: 1♀ (<abbrev xmlns:xlink="http://www.w3.org/1999/xlink" content-type="institution" xlink:title="Museum of Hebei University, Baoding, China" id="ABBRID0EH5BG" xlink:type="simple">MHBU</abbrev>), Jiuwandashan, Jiuren Reserve Station, 2003.VIII.3, leg. L.L. Zhang; 1♂, 1♀ (<named-content xmlns:xlink="http://www.w3.org/1999/xlink" content-type="dwc:institutional_code" xlink:type="simple">IZAS</named-content>), Longsheng, Tianpingshan, 740 m, 1963.VI.17, leg. S.Y. Wang.</p></tp:treatment-sec><tp:treatment-sec sec-type="description" id="SECID0EU5BG"><title>Supplementary description.</title><p>Male. Aedeagus (Figs <xref ref-type="fig" rid="F5">5D–F</xref>): ventral process of each paramere about 3 times as long as wide in ventral view, expanded and nearly globose at apex in lateral view; conjoint dorsal plate of parameres hardly shorter than ventral processes, depth of middle emargination about one-third of entire length.</p><p>Female. Like male, but antennomeres V–X without impressions along outer edges(while present with smooth narrow longitudinal or oblong impressions in male), terminal abdominal ventrite wide (while narrow and triangular in male) (Fig. <xref ref-type="fig" rid="F9">9F</xref>) with posterior edge narrowly and triangularly emarginate medially and paired rounded protuberances, each nearly as wide as the distance between it and apicolateral angle and not reaching apex of the latter. Internal genitalia (Fig. <xref ref-type="fig" rid="F7">7A</xref>): diverticulum little thinned apically and rounded at apex, about 2.5 times as long as its maximal width; spermatheca expanded apically.</p></tp:treatment-sec><tp:treatment-sec sec-type="distribution" id="SECID0EI6BG"><title>Distribution.</title><p>China (Gansu, Shaanxi, Henan, Jiangsu, Anhui, Zhejiang, Hubei, Jiangxi, Hunan, Fujian, Taiwan, Guangxi, Sichuan, Guizhou, Yunnan).</p><fig id="F7" position="float" orientation="portrait"><object-id xmlns:xlink="http://www.w3.org/1999/xlink" content-type="doi" xlink:type="simple">10.3897/zookeys.884.32550.figure7</object-id><object-id xmlns:xlink="http://www.w3.org/1999/xlink" content-type="arpha" xlink:type="simple">371126CB-EC91-5BAE-BC14-CF2DCF910BAE</object-id><label>Figure 7.</label><caption><p>Female internal genitalia, lateral view <bold>A</bold><italic><tp:taxon-name><tp:taxon-name-part taxon-name-part-type="genus" reg="Themus">Themus</tp:taxon-name-part> <tp:taxon-name-part taxon-name-part-type="species" reg="impressipennis">impressipennis</tp:taxon-name-part></tp:taxon-name></italic> (Fairmaire, 1886) <bold>B</bold><italic><tp:taxon-name><tp:taxon-name-part taxon-name-part-type="genus" reg="Themus">T.</tp:taxon-name-part> <tp:taxon-name-part taxon-name-part-type="species" reg="laboissierei">laboissierei</tp:taxon-name-part></tp:taxon-name></italic> (Pic, 1921) <bold>C</bold><italic><tp:taxon-name><tp:taxon-name-part taxon-name-part-type="genus" reg="Themus">T.</tp:taxon-name-part> <tp:taxon-name-part taxon-name-part-type="species" reg="masatakai">masatakai</tp:taxon-name-part></tp:taxon-name></italic> Okushima, 2003. Scale bars: 1.0 mm (sp: spermatheca; sr: sclerotized ring; va: vagina; di: diverticulum; ov: median oviduct; ag: accessory gland).</p></caption><graphic xmlns:xlink="http://www.w3.org/1999/xlink" xlink:href="zookeys-884-081-g007.jpg" position="float" orientation="portrait" xlink:type="simple" id="oo_351096.jpg"><uri content-type="original_file" xlink:type="simple">https://binary.pensoft.net/fig/351096</uri></graphic></fig></tp:treatment-sec><tp:treatment-sec><!--Section generated to contain objects referenced in tp:taxon-treatment.--><fig id="F5" position="float" orientation="portrait"><object-id xmlns:xlink="http://www.w3.org/1999/xlink" content-type="doi" xlink:type="simple">10.3897/zookeys.884.32550.figure5</object-id><object-id xmlns:xlink="http://www.w3.org/1999/xlink" content-type="arpha" xlink:type="simple">EEAAF20A-C75B-58FB-B7F0-59F86A03EDE7</object-id><label>Figure 5.</label><caption><p>Aedeagus (<bold>A, D</bold> ventral view <bold>B, E</bold> dorsal view <bold>C, F</bold> lateral view) <bold>A–C</bold><italic><tp:taxon-name><tp:taxon-name-part taxon-name-part-type="genus" reg="Themus">Themus</tp:taxon-name-part> <tp:taxon-name-part taxon-name-part-type="species" reg="crassipes">crassipes</tp:taxon-name-part></tp:taxon-name></italic> Pic, 1929 <bold>D–F</bold><italic><tp:taxon-name><tp:taxon-name-part taxon-name-part-type="genus" reg="Themus">T.</tp:taxon-name-part> <tp:taxon-name-part taxon-name-part-type="species" reg="impressipennis">impressipennis</tp:taxon-name-part></tp:taxon-name></italic> (Fairmaire, 1886). Scale bar: 1.0 mm. (vp: ventral process of each paramere; dp: conjoint dorsal plate of parameres; lp: laterophyse; bp: basal piece).</p></caption><graphic xmlns:xlink="http://www.w3.org/1999/xlink" xlink:href="zookeys-884-081-g005.jpg" position="float" orientation="portrait" xlink:type="simple" id="oo_351094.jpg"><uri content-type="original_file" xlink:type="simple">https://binary.pensoft.net/fig/351094</uri></graphic></fig><fig id="F9" position="float" orientation="portrait"><object-id xmlns:xlink="http://www.w3.org/1999/xlink" content-type="doi" xlink:type="simple">10.3897/zookeys.884.32550.figure9</object-id><object-id xmlns:xlink="http://www.w3.org/1999/xlink" content-type="arpha" xlink:type="simple">1720F86E-562E-5B6D-8CC4-12278BDE3557</object-id><label>Figure 9.</label><caption><p>Female abdominal sternite VIII, ventral view <bold>A</bold><italic><tp:taxon-name><tp:taxon-name-part taxon-name-part-type="genus" reg="Themus">Themus</tp:taxon-name-part> <tp:taxon-name-part taxon-name-part-type="species" reg="bicoloricornis">bicoloricornis</tp:taxon-name-part></tp:taxon-name></italic> Wittmer, 1983 <bold>B</bold><italic><tp:taxon-name><tp:taxon-name-part taxon-name-part-type="genus" reg="Themus">T.</tp:taxon-name-part> <tp:taxon-name-part taxon-name-part-type="species" reg="cavipennis">cavipennis</tp:taxon-name-part></tp:taxon-name></italic> Champion, 1926 <bold>C</bold><italic><tp:taxon-name><tp:taxon-name-part taxon-name-part-type="genus" reg="Themus">T.</tp:taxon-name-part> <tp:taxon-name-part taxon-name-part-type="species" reg="coelestis">coelestis</tp:taxon-name-part></tp:taxon-name></italic> (Gorham, 1889) <bold>D</bold><italic><tp:taxon-name><tp:taxon-name-part taxon-name-part-type="genus" reg="Themus">T.</tp:taxon-name-part> <tp:taxon-name-part taxon-name-part-type="species" reg="crassimargo">crassimargo</tp:taxon-name-part></tp:taxon-name></italic> Champion, 1926 <bold>E</bold><italic><tp:taxon-name><tp:taxon-name-part taxon-name-part-type="genus" reg="Themus">T.</tp:taxon-name-part> <tp:taxon-name-part taxon-name-part-type="species" reg="crassipes">crassipes</tp:taxon-name-part></tp:taxon-name></italic> Pic, 1929 <bold>F</bold><italic><tp:taxon-name><tp:taxon-name-part taxon-name-part-type="genus" reg="Themus">T.</tp:taxon-name-part> <tp:taxon-name-part taxon-name-part-type="species" reg="impressipennis">impressipennis</tp:taxon-name-part></tp:taxon-name></italic> (Fairmaire, 1886) <bold>G</bold><italic><tp:taxon-name><tp:taxon-name-part taxon-name-part-type="genus" reg="Themus">T.</tp:taxon-name-part> <tp:taxon-name-part taxon-name-part-type="species" reg="laboissierei">laboissierei</tp:taxon-name-part></tp:taxon-name></italic> (Pic, 1921) <bold>H</bold><italic><tp:taxon-name><tp:taxon-name-part taxon-name-part-type="genus" reg="Themus">T.</tp:taxon-name-part> <tp:taxon-name-part taxon-name-part-type="species" reg="masatakai">masatakai</tp:taxon-name-part></tp:taxon-name></italic> Okushima, 2003 <bold>I</bold><italic><tp:taxon-name><tp:taxon-name-part taxon-name-part-type="genus" reg="Themus">T.</tp:taxon-name-part> <tp:taxon-name-part taxon-name-part-type="species" reg="sauteri">sauteri</tp:taxon-name-part></tp:taxon-name></italic> (Pic, 1912) <bold>J</bold><italic><tp:taxon-name><tp:taxon-name-part taxon-name-part-type="genus" reg="Themus">T.</tp:taxon-name-part> <tp:taxon-name-part taxon-name-part-type="species" reg="uncinatus">uncinatus</tp:taxon-name-part></tp:taxon-name></italic> Wittmer, 1983. Scale bars: 1.0 mm.</p></caption><graphic xmlns:xlink="http://www.w3.org/1999/xlink" xlink:href="zookeys-884-081-g009.jpg" position="float" orientation="portrait" xlink:type="simple" id="oo_351098.jpg"><uri content-type="original_file" xlink:type="simple">https://binary.pensoft.net/fig/351098</uri></graphic></fig></tp:treatment-sec><ref-list><ref id="B24"><mixed-citation xmlns:xlink="http://www.w3.org/1999/xlink" xlink:type="simple"><person-group><name name-style="western"><surname>Wittmer</surname><given-names>W</given-names></name></person-group> (<year>1983b</year>) Beitrag zur einer Revision der Gattung <italic><tp:taxon-name><tp:taxon-name-part taxon-name-part-type="genus">Themus</tp:taxon-name-part></tp:taxon-name></italic>Motsch. <tp:taxon-name><tp:taxon-name-part taxon-name-part-type="order">Coleoptera</tp:taxon-name-part></tp:taxon-name>: <tp:taxon-name><tp:taxon-name-part taxon-name-part-type="family">Cantharidae</tp:taxon-name-part></tp:taxon-name>. Entomologischen Arbeiten aus dem Museum G. Frey 31/32: 189–239.</mixed-citation></ref></ref-list></tp:taxon-treatment>
