# Supplementary material for: Taxonomic review of the Themus (Telephorops) nepalensis species-group (Coleoptera, Cantharidae)
Source: Zookeys. 2019 Oct 30;884:81–106. doi: 10.3897/zookeys.884.32550 (PMC6834725; doi:10.3897/zookeys.884.32550)
Supplement: XML Treatment for Themus (Telephorops) masatakai [file zookeys.884.32550-treatment9.xml]

<!DOCTYPE tp:taxon-treatment
  PUBLIC "-//TaxonX//DTD Taxonomic Treatment Publishing DTD v0 20100105//EN" "tax-treatment-NSO.dtd">
<tp:taxon-treatment xmlns:tp="http://www.plazi.org/taxpub"><tp:treatment-meta><kwd-group><label>Taxon classification</label><kwd><named-content xmlns:xlink="http://www.w3.org/1999/xlink" content-type="kingdom">Animalia</named-content></kwd><kwd><named-content xmlns:xlink="http://www.w3.org/1999/xlink" content-type="order">Coleoptera</named-content></kwd><kwd><named-content xmlns:xlink="http://www.w3.org/1999/xlink" content-type="family">Cantharidae</named-content></kwd></kwd-group><mixed-citation publication-type="journal"><person-group><name><surname>Yang</surname><given-names>Yuxia</given-names></name><name><surname>Xi</surname><given-names>Huacong</given-names></name><name><surname>Yang</surname><given-names>Xingke</given-names></name><name><surname>Liu</surname><given-names>Haoyu</given-names></name></person-group><article-title>Taxonomic review of the <italic><tp:taxon-name><tp:taxon-name-part taxon-name-part-type="genus" reg="Themus">Themus</tp:taxon-name-part></tp:taxon-name></italic> (<italic><tp:taxon-name><tp:taxon-name-part taxon-name-part-type="genus" reg="Themus"/><tp:taxon-name-part taxon-name-part-type="subgenus" reg="Telephorops">Telephorops</tp:taxon-name-part></tp:taxon-name></italic>) <italic><tp:taxon-name><tp:taxon-name-part taxon-name-part-type="genus" reg="Themus"/><tp:taxon-name-part taxon-name-part-type="species" reg="nepalensis">nepalensis</tp:taxon-name-part></tp:taxon-name></italic> species-group (<tp:taxon-name><tp:taxon-name-part taxon-name-part-type="order">Coleoptera</tp:taxon-name-part></tp:taxon-name>, <tp:taxon-name><tp:taxon-name-part taxon-name-part-type="family">Cantharidae</tp:taxon-name-part></tp:taxon-name>)</article-title><source>Zookeys</source><day>30</day><month>10</month><year>2019</year><volume>884</volume><fpage>81</fpage><lpage>106</lpage><pub-id pub-id-type="doi">10.3897/zookeys.884.32550</pub-id></mixed-citation></tp:treatment-meta><tp:nomenclature><tp:taxon-name><object-id xmlns:xlink="http://www.w3.org/1999/xlink" content-type="arpha" xlink:type="simple">9B7F7467-20BC-5BF2-A6AA-5DD9361EE2F1</object-id>
            <tp:taxon-name-part taxon-name-part-type="genus" reg="Themus">Themus</tp:taxon-name-part> (<tp:taxon-name-part taxon-name-part-type="subgenus" reg="Telephorops">Telephorops</tp:taxon-name-part>) <tp:taxon-name-part taxon-name-part-type="species" reg="masatakai">masatakai</tp:taxon-name-part></tp:taxon-name><tp:taxon-authority>Okushima, 2003</tp:taxon-authority><xref ref-type="fig" rid="F7">Figs 7C</xref><xref ref-type="fig" rid="F9">, 9H</xref><tp:nomenclature-citation-list><tp:nomenclature-citation><tp:taxon-name>
                <tp:taxon-name-part taxon-name-part-type="genus" reg="Themus">Themus</tp:taxon-name-part> (<tp:taxon-name-part taxon-name-part-type="subgenus" reg="Telephorops">Telephorops</tp:taxon-name-part>) <tp:taxon-name-part taxon-name-part-type="species" reg="masatakai">masatakai</tp:taxon-name-part></tp:taxon-name><comment>Okushima, 2003: 280, figs 1–4 (habitus photo, aedeagus illustrations); <xref ref-type="bibr" rid="B10">Kopetz 2010</xref>: 185 (distributional data), fig. 4 (aedeagus illustration); <xref ref-type="bibr" rid="B11">Kopetz 2016</xref>: 255, figs 15 (habitus photo), 44 (female abdominal sternite VIII photo).</comment></tp:nomenclature-citation></tp:nomenclature-citation-list></tp:nomenclature><tp:treatment-sec sec-type="material" id="SECID0EUQAI"><title>Material examined.</title><p><bold>LAOS</bold>: 1♂, 1♀ (<named-content xmlns:xlink="http://www.w3.org/1999/xlink" content-type="dwc:institutional_code" xlink:type="simple">NHMB</named-content>), Oudomxai, 17 km NEE, 1100 m, <named-content xmlns:xlink="http://www.w3.org/1999/xlink" content-type="dwc:verbatimCoordinates" xlink:type="simple"><named-content content-type="geo-json" specific-use="{&#34;type&#34;:&#34;Point&#34;,&#34;coordinates&#34;:[102.150000,20.750000]}" id="NCID0EHRAI" xlink:type="simple">20°45'N, 102°09'E</named-content></named-content>, 2002.V.1.–9, leg. Vit Kubáň; 1♂ (<named-content xmlns:xlink="http://www.w3.org/1999/xlink" content-type="dwc:institutional_code" xlink:type="simple">NHMB</named-content>), Phongsaly, Ban Sano Mai, 1150m, <named-content xmlns:xlink="http://www.w3.org/1999/xlink" content-type="dwc:verbatimCoordinates" xlink:type="simple"><named-content content-type="geo-json" specific-use="{&#34;type&#34;:&#34;Point&#34;,&#34;coordinates&#34;:[102.050000,21.350000]}" id="NCID0EXRAI" xlink:type="simple">21°21'N, 102°03'E</named-content></named-content>, 2004.V.19.–26, M. Brancucci; 1♂ (<named-content xmlns:xlink="http://www.w3.org/1999/xlink" content-type="dwc:institutional_code" xlink:type="simple">NHMB</named-content>), Phongsaly, 1500 m, <named-content xmlns:xlink="http://www.w3.org/1999/xlink" content-type="dwc:verbatimCoordinates" xlink:type="simple"><named-content content-type="geo-json" specific-use="{&#34;type&#34;:&#34;Point&#34;,&#34;coordinates&#34;:[102.100000,21.683333]}" id="NCID0EHSAI" xlink:type="simple">21°41'N, 102°06'E</named-content></named-content>, 2004.V.6.–17, M. Brancucci; 1♂ (<named-content xmlns:xlink="http://www.w3.org/1999/xlink" content-type="dwc:institutional_code" xlink:type="simple">NHMB</named-content>), 20 km NW Louang Namtha, 900–1000 m, <named-content xmlns:xlink="http://www.w3.org/1999/xlink" content-type="dwc:verbatimCoordinates" xlink:type="simple"><named-content content-type="geo-json" specific-use="{&#34;type&#34;:&#34;Point&#34;,&#34;coordinates&#34;:[101.311667,21.153333]}" id="NCID0EXSAI" xlink:type="simple">21°09.2'N, 101°18.7'E</named-content></named-content>, 1997.V.5.–30, C. Holzschuh.</p><p><bold>CHINA</bold>,<bold>Yunnan</bold>: 1♂ (<named-content xmlns:xlink="http://www.w3.org/1999/xlink" content-type="dwc:institutional_code" xlink:type="simple">IZAS</named-content>), Xishuangbanna, Meng’a, 1050–1080 m, 1958.V.13, leg. F.J. Pu; 1♂ (<named-content xmlns:xlink="http://www.w3.org/1999/xlink" content-type="dwc:institutional_code" xlink:type="simple">IZAS</named-content>), same data, leg. S.Y. Wang; 1♀ (<named-content xmlns:xlink="http://www.w3.org/1999/xlink" content-type="dwc:institutional_code" xlink:type="simple">IZAS</named-content>), same locality and collector, 1958.VIII.10; 1♂ (<named-content xmlns:xlink="http://www.w3.org/1999/xlink" content-type="dwc:institutional_code" xlink:type="simple">IZAS</named-content>), Simao, Rd. Kunluo 591 km, 1350 m, 1957.V.11, leg. F.J. Pu; 1♀ (<named-content xmlns:xlink="http://www.w3.org/1999/xlink" content-type="dwc:institutional_code" xlink:type="simple">IZAS</named-content>), Simao, 1957.V.23, leg. A. Мэнцяский; 1♀ (<named-content xmlns:xlink="http://www.w3.org/1999/xlink" content-type="dwc:institutional_code" xlink:type="simple">IZAS</named-content>), Simao, 1200 m, 1957.V.11, leg. S.Y. Wang.</p></tp:treatment-sec><tp:treatment-sec sec-type="description" id="SECID0ESUAI"><title>Supplementary description.</title><p>Female. Like male, but antennomeres VII–XI without impressions along outer edges (while present with smooth narrow longitudinal or oblong impressions in male), terminal abdominal ventrite wide (while narrow and triangular in male) (Fig. <xref ref-type="fig" rid="F9">9H</xref>) with posterior edge narrowly and triangularly emarginate medially between paired rounded protuberances, each protuberance nearly as wide as the distance between it and apicolateral angle and exceeding apex of the latter. Internal genitalia (Fig. <xref ref-type="fig" rid="F7">7C</xref>): diverticulum expanded apically and rounded at apex, about twice as long as its maximal width; spermatheca expanded apically.</p></tp:treatment-sec><tp:treatment-sec sec-type="distribution" id="SECID0EAVAI"><title>Distribution.</title><p>China (Yunnan, Guangxi); Laos, northernVietnam.</p></tp:treatment-sec><tp:treatment-sec><!--Section generated to contain objects referenced in tp:taxon-treatment.--><fig id="F7" position="float" orientation="portrait"><object-id xmlns:xlink="http://www.w3.org/1999/xlink" content-type="doi" xlink:type="simple">10.3897/zookeys.884.32550.figure7</object-id><object-id xmlns:xlink="http://www.w3.org/1999/xlink" content-type="arpha" xlink:type="simple">371126CB-EC91-5BAE-BC14-CF2DCF910BAE</object-id><label>Figure 7.</label><caption><p>Female internal genitalia, lateral view <bold>A</bold><italic><tp:taxon-name><tp:taxon-name-part taxon-name-part-type="genus" reg="Themus">Themus</tp:taxon-name-part> <tp:taxon-name-part taxon-name-part-type="species" reg="impressipennis">impressipennis</tp:taxon-name-part></tp:taxon-name></italic> (Fairmaire, 1886) <bold>B</bold><italic><tp:taxon-name><tp:taxon-name-part taxon-name-part-type="genus" reg="Themus">T.</tp:taxon-name-part> <tp:taxon-name-part taxon-name-part-type="species" reg="laboissierei">laboissierei</tp:taxon-name-part></tp:taxon-name></italic> (Pic, 1921) <bold>C</bold><italic><tp:taxon-name><tp:taxon-name-part taxon-name-part-type="genus" reg="Themus">T.</tp:taxon-name-part> <tp:taxon-name-part taxon-name-part-type="species" reg="masatakai">masatakai</tp:taxon-name-part></tp:taxon-name></italic> Okushima, 2003. Scale bars: 1.0 mm (sp: spermatheca; sr: sclerotized ring; va: vagina; di: diverticulum; ov: median oviduct; ag: accessory gland).</p></caption><graphic xmlns:xlink="http://www.w3.org/1999/xlink" xlink:href="zookeys-884-081-g007.jpg" position="float" orientation="portrait" xlink:type="simple" id="oo_351096.jpg"><uri content-type="original_file" xlink:type="simple">https://binary.pensoft.net/fig/351096</uri></graphic></fig><fig id="F9" position="float" orientation="portrait"><object-id xmlns:xlink="http://www.w3.org/1999/xlink" content-type="doi" xlink:type="simple">10.3897/zookeys.884.32550.figure9</object-id><object-id xmlns:xlink="http://www.w3.org/1999/xlink" content-type="arpha" xlink:type="simple">1720F86E-562E-5B6D-8CC4-12278BDE3557</object-id><label>Figure 9.</label><caption><p>Female abdominal sternite VIII, ventral view <bold>A</bold><italic><tp:taxon-name><tp:taxon-name-part taxon-name-part-type="genus" reg="Themus">Themus</tp:taxon-name-part> <tp:taxon-name-part taxon-name-part-type="species" reg="bicoloricornis">bicoloricornis</tp:taxon-name-part></tp:taxon-name></italic> Wittmer, 1983 <bold>B</bold><italic><tp:taxon-name><tp:taxon-name-part taxon-name-part-type="genus" reg="Themus">T.</tp:taxon-name-part> <tp:taxon-name-part taxon-name-part-type="species" reg="cavipennis">cavipennis</tp:taxon-name-part></tp:taxon-name></italic> Champion, 1926 <bold>C</bold><italic><tp:taxon-name><tp:taxon-name-part taxon-name-part-type="genus" reg="Themus">T.</tp:taxon-name-part> <tp:taxon-name-part taxon-name-part-type="species" reg="coelestis">coelestis</tp:taxon-name-part></tp:taxon-name></italic> (Gorham, 1889) <bold>D</bold><italic><tp:taxon-name><tp:taxon-name-part taxon-name-part-type="genus" reg="Themus">T.</tp:taxon-name-part> <tp:taxon-name-part taxon-name-part-type="species" reg="crassimargo">crassimargo</tp:taxon-name-part></tp:taxon-name></italic> Champion, 1926 <bold>E</bold><italic><tp:taxon-name><tp:taxon-name-part taxon-name-part-type="genus" reg="Themus">T.</tp:taxon-name-part> <tp:taxon-name-part taxon-name-part-type="species" reg="crassipes">crassipes</tp:taxon-name-part></tp:taxon-name></italic> Pic, 1929 <bold>F</bold><italic><tp:taxon-name><tp:taxon-name-part taxon-name-part-type="genus" reg="Themus">T.</tp:taxon-name-part> <tp:taxon-name-part taxon-name-part-type="species" reg="impressipennis">impressipennis</tp:taxon-name-part></tp:taxon-name></italic> (Fairmaire, 1886) <bold>G</bold><italic><tp:taxon-name><tp:taxon-name-part taxon-name-part-type="genus" reg="Themus">T.</tp:taxon-name-part> <tp:taxon-name-part taxon-name-part-type="species" reg="laboissierei">laboissierei</tp:taxon-name-part></tp:taxon-name></italic> (Pic, 1921) <bold>H</bold><italic><tp:taxon-name><tp:taxon-name-part taxon-name-part-type="genus" reg="Themus">T.</tp:taxon-name-part> <tp:taxon-name-part taxon-name-part-type="species" reg="masatakai">masatakai</tp:taxon-name-part></tp:taxon-name></italic> Okushima, 2003 <bold>I</bold><italic><tp:taxon-name><tp:taxon-name-part taxon-name-part-type="genus" reg="Themus">T.</tp:taxon-name-part> <tp:taxon-name-part taxon-name-part-type="species" reg="sauteri">sauteri</tp:taxon-name-part></tp:taxon-name></italic> (Pic, 1912) <bold>J</bold><italic><tp:taxon-name><tp:taxon-name-part taxon-name-part-type="genus" reg="Themus">T.</tp:taxon-name-part> <tp:taxon-name-part taxon-name-part-type="species" reg="uncinatus">uncinatus</tp:taxon-name-part></tp:taxon-name></italic> Wittmer, 1983. Scale bars: 1.0 mm.</p></caption><graphic xmlns:xlink="http://www.w3.org/1999/xlink" xlink:href="zookeys-884-081-g009.jpg" position="float" orientation="portrait" xlink:type="simple" id="oo_351098.jpg"><uri content-type="original_file" xlink:type="simple">https://binary.pensoft.net/fig/351098</uri></graphic></fig></tp:treatment-sec><ref-list><ref id="B10"><mixed-citation xmlns:xlink="http://www.w3.org/1999/xlink" xlink:type="simple"><person-group><name name-style="western"><surname>Kopetz</surname><given-names>A</given-names></name></person-group> (<year>2010</year>) <article-title>Ein weiterer Beitrag zur Kenntnis der Gattung <italic><tp:taxon-name><tp:taxon-name-part taxon-name-part-type="genus">Themus</tp:taxon-name-part></tp:taxon-name></italic> Motschulsky, 1858 (<tp:taxon-name><tp:taxon-name-part taxon-name-part-type="order">Coleoptera</tp:taxon-name-part></tp:taxon-name>: <tp:taxon-name><tp:taxon-name-part taxon-name-part-type="family">Cantharidae</tp:taxon-name-part></tp:taxon-name>).</article-title><source>Veröffentlichungen des Naturkundemuseums Erfurt</source><volume>29</volume>: <fpage>165</fpage>–<lpage>188</lpage>.</mixed-citation></ref><ref id="B11"><mixed-citation xmlns:xlink="http://www.w3.org/1999/xlink" xlink:type="simple"><person-group><name name-style="western"><surname>Kopetz</surname><given-names>A</given-names></name></person-group> (<year>2016</year>) <article-title>Zur Kenntnis der Gattungen <italic><tp:taxon-name><tp:taxon-name-part taxon-name-part-type="genus">Themus</tp:taxon-name-part></tp:taxon-name></italic> Motschulsky, 1858 und <italic><tp:taxon-name><tp:taxon-name-part taxon-name-part-type="genus">Cyrebion</tp:taxon-name-part></tp:taxon-name></italic> Fairmaire, 1891 in Mittel- und Ostasien (<tp:taxon-name><tp:taxon-name-part taxon-name-part-type="order">Coleoptera</tp:taxon-name-part></tp:taxon-name>, <tp:taxon-name><tp:taxon-name-part taxon-name-part-type="family">Cantharidae</tp:taxon-name-part></tp:taxon-name>).</article-title><source>Entomologische Blätter und <tp:taxon-name><tp:taxon-name-part taxon-name-part-type="order">Coleoptera</tp:taxon-name-part></tp:taxon-name></source><volume>112</volume>(<issue>1</issue>): <fpage>245</fpage>–<lpage>267</lpage>.</mixed-citation></ref></ref-list></tp:taxon-treatment>
