# Supplementary material for: Taxonomic review of the Themus (Telephorops) nepalensis species-group (Coleoptera, Cantharidae)
Source: Zookeys. 2019 Oct 30;884:81–106. doi: 10.3897/zookeys.884.32550 (PMC6834725; doi:10.3897/zookeys.884.32550)
Supplement: XML Treatment for Themus (Telephorops) uncinatus [file zookeys.884.32550-treatment14.xml]

<!DOCTYPE tp:taxon-treatment
  PUBLIC "-//TaxonX//DTD Taxonomic Treatment Publishing DTD v0 20100105//EN" "tax-treatment-NSO.dtd">
<tp:taxon-treatment xmlns:tp="http://www.plazi.org/taxpub"><tp:treatment-meta><kwd-group><label>Taxon classification</label><kwd><named-content xmlns:xlink="http://www.w3.org/1999/xlink" content-type="kingdom">Animalia</named-content></kwd><kwd><named-content xmlns:xlink="http://www.w3.org/1999/xlink" content-type="order">Coleoptera</named-content></kwd><kwd><named-content xmlns:xlink="http://www.w3.org/1999/xlink" content-type="family">Cantharidae</named-content></kwd></kwd-group><mixed-citation publication-type="journal"><person-group><name><surname>Yang</surname><given-names>Yuxia</given-names></name><name><surname>Xi</surname><given-names>Huacong</given-names></name><name><surname>Yang</surname><given-names>Xingke</given-names></name><name><surname>Liu</surname><given-names>Haoyu</given-names></name></person-group><article-title>Taxonomic review of the <italic><tp:taxon-name><tp:taxon-name-part taxon-name-part-type="genus" reg="Themus">Themus</tp:taxon-name-part></tp:taxon-name></italic> (<italic><tp:taxon-name><tp:taxon-name-part taxon-name-part-type="genus" reg="Themus"/><tp:taxon-name-part taxon-name-part-type="subgenus" reg="Telephorops">Telephorops</tp:taxon-name-part></tp:taxon-name></italic>) <italic><tp:taxon-name><tp:taxon-name-part taxon-name-part-type="genus" reg="Themus"/><tp:taxon-name-part taxon-name-part-type="species" reg="nepalensis">nepalensis</tp:taxon-name-part></tp:taxon-name></italic> species-group (<tp:taxon-name><tp:taxon-name-part taxon-name-part-type="order">Coleoptera</tp:taxon-name-part></tp:taxon-name>, <tp:taxon-name><tp:taxon-name-part taxon-name-part-type="family">Cantharidae</tp:taxon-name-part></tp:taxon-name>)</article-title><source>Zookeys</source><day>30</day><month>10</month><year>2019</year><volume>884</volume><fpage>81</fpage><lpage>106</lpage><pub-id pub-id-type="doi">10.3897/zookeys.884.32550</pub-id></mixed-citation></tp:treatment-meta><tp:nomenclature><tp:taxon-name><object-id xmlns:xlink="http://www.w3.org/1999/xlink" content-type="arpha" xlink:type="simple">67C27E57-09A4-5B60-BBAD-6C61FAB310D8</object-id>
            <tp:taxon-name-part taxon-name-part-type="genus" reg="Themus">Themus</tp:taxon-name-part> (<tp:taxon-name-part taxon-name-part-type="subgenus" reg="Telephorops">Telephorops</tp:taxon-name-part>) <tp:taxon-name-part taxon-name-part-type="species" reg="uncinatus">uncinatus</tp:taxon-name-part></tp:taxon-name><tp:taxon-authority>Wittmer, 1983</tp:taxon-authority><xref ref-type="fig" rid="F8">Figs 8B</xref><xref ref-type="fig" rid="F9">, 9J</xref><tp:nomenclature-citation-list><tp:nomenclature-citation><tp:taxon-name>
                <tp:taxon-name-part taxon-name-part-type="genus" reg="Themus">Themus</tp:taxon-name-part> (<tp:taxon-name-part taxon-name-part-type="subgenus" reg="Telephorops">Telephorops</tp:taxon-name-part>) <tp:taxon-name-part taxon-name-part-type="species" reg="uncinatus">uncinatus</tp:taxon-name-part></tp:taxon-name><comment>Wittmer, 1983b: 200, figs 5 (aedeagus illustration), 66 (female abdominal sternite VIII illustration).</comment></tp:nomenclature-citation></tp:nomenclature-citation-list></tp:nomenclature><tp:treatment-sec sec-type="type material" id="SECID0ELJBI"><title>Type material examined.</title><p>1♂ (holotype, <named-content xmlns:xlink="http://www.w3.org/1999/xlink" content-type="dwc:institutional_code" xlink:type="simple">MNHN</named-content>), [p] “MUSEUM PARIS \ SE-TSCHOUEN (China, SE. Sichuan)\ ENV DE TA_TSIEN-LOU (Dajianlu, now is Kangding) \ MO-SY-MIEN \ Père AUBERT 1902”, [p] “HOLOTYPUS”, [h] “Themus (Telephorops) \ uncinatus \ Wittm. \ det. W. Wittmer”.</p></tp:treatment-sec><tp:treatment-sec sec-type="material" id="SECID0EZJBI"><title>Other material examined.</title><p><bold>CHINA</bold>, <bold>Sichuan</bold>: 1♂ (<named-content xmlns:xlink="http://www.w3.org/1999/xlink" content-type="dwc:institutional_code" xlink:type="simple">NHMB</named-content>), Jinfo Shan, 1700–1950m, <named-content xmlns:xlink="http://www.w3.org/1999/xlink" content-type="dwc:verbatimCoordinates" xlink:type="simple"><named-content content-type="geo-json" specific-use="{&#34;type&#34;:&#34;Point&#34;,&#34;coordinates&#34;:[107.233333,29.016667]}" id="NCID0EOKBI" xlink:type="simple">29°01'N, 107°14'E</named-content></named-content>, 1998.VI.24.–29, D. Král; 1♀ (<named-content xmlns:xlink="http://www.w3.org/1999/xlink" content-type="dwc:institutional_code" xlink:type="simple">NHMB</named-content>), Chadiping, 1200–1500m, 1996.VIII.5.–7, A. Miroshnikov &amp; A. Zamatajiov; 1♂, 1♀ (<named-content xmlns:xlink="http://www.w3.org/1999/xlink" content-type="dwc:institutional_code" xlink:type="simple">IZAS</named-content>), Luding, Moxi, 1500 m, 1983.VI.17, leg. S.Y. Wang; 1♂ (<named-content xmlns:xlink="http://www.w3.org/1999/xlink" content-type="dwc:institutional_code" xlink:type="simple">IZAS</named-content>), Emei Shan, Jiulaodong, 1800–1900 m, 1957.VII.28, leg. K.R. Huang. <bold>Yunnan</bold>: 4♂, 1♀ (<abbrev xmlns:xlink="http://www.w3.org/1999/xlink" content-type="institution" xlink:title="Museum of Hebei University, Baoding, China" id="ABBRID0ENLBI" xlink:type="simple">MHBU</abbrev>), Lushui, Laowo, 1500 m, 2008.VII.26.–28, leg. J.S. Xu &amp; Z.H. Gao; 1♂, 2♀ (<abbrev xmlns:xlink="http://www.w3.org/1999/xlink" content-type="institution" xlink:title="Museum of Hebei University, Baoding, China" id="ABBRID0ESLBI" xlink:type="simple">MHBU</abbrev>), Lushui, Pianma, 2005.VII.22.–23, leg. B.Y. Mao &amp; J.S. Xu; 1♀(<abbrev xmlns:xlink="http://www.w3.org/1999/xlink" content-type="institution" xlink:title="Museum of Hebei University, Baoding, China" id="ABBRID0EXLBI" xlink:type="simple">MHBU</abbrev>), Longling, Longxin, Heishan, 2008.XII.22.–23, leg. J.S. Xu &amp; Z.H. Gao.</p></tp:treatment-sec><tp:treatment-sec sec-type="description" id="SECID0E3LBI"><title>Supplementary description.</title><p>Female. Like male, but antennomeres V–X without impressions along outer edges (while present with smooth narrow longitudinal or oblong impressions in male), terminal abdominal ventrite wide (while narrow and triangular in male) (Fig. <xref ref-type="fig" rid="F9">9J</xref>) with posterior edge narrowly and triangularly emarginate medially between paired protuberances, each protuberance wider than the distance between it and apicolateral angle and hardly exceeding apex of the latter. Internal genitalia (Fig. <xref ref-type="fig" rid="F8">8B</xref>): diverticulum narrowed apically and pointed at apex, about twice as long as its maximal width; spermatheca moderately expanded apically.</p></tp:treatment-sec><tp:treatment-sec sec-type="distribution" id="SECID0EKMBI"><title>Distribution.</title><p>China (Sichuan, Yunnan), northern Vietnam.</p><fig id="F9" position="float" orientation="portrait"><object-id xmlns:xlink="http://www.w3.org/1999/xlink" content-type="doi" xlink:type="simple">10.3897/zookeys.884.32550.figure9</object-id><object-id xmlns:xlink="http://www.w3.org/1999/xlink" content-type="arpha" xlink:type="simple">1720F86E-562E-5B6D-8CC4-12278BDE3557</object-id><label>Figure 9.</label><caption><p>Female abdominal sternite VIII, ventral view <bold>A</bold><italic><tp:taxon-name><tp:taxon-name-part taxon-name-part-type="genus" reg="Themus">Themus</tp:taxon-name-part> <tp:taxon-name-part taxon-name-part-type="species" reg="bicoloricornis">bicoloricornis</tp:taxon-name-part></tp:taxon-name></italic> Wittmer, 1983 <bold>B</bold><italic><tp:taxon-name><tp:taxon-name-part taxon-name-part-type="genus" reg="Themus">T.</tp:taxon-name-part> <tp:taxon-name-part taxon-name-part-type="species" reg="cavipennis">cavipennis</tp:taxon-name-part></tp:taxon-name></italic> Champion, 1926 <bold>C</bold><italic><tp:taxon-name><tp:taxon-name-part taxon-name-part-type="genus" reg="Themus">T.</tp:taxon-name-part> <tp:taxon-name-part taxon-name-part-type="species" reg="coelestis">coelestis</tp:taxon-name-part></tp:taxon-name></italic> (Gorham, 1889) <bold>D</bold><italic><tp:taxon-name><tp:taxon-name-part taxon-name-part-type="genus" reg="Themus">T.</tp:taxon-name-part> <tp:taxon-name-part taxon-name-part-type="species" reg="crassimargo">crassimargo</tp:taxon-name-part></tp:taxon-name></italic> Champion, 1926 <bold>E</bold><italic><tp:taxon-name><tp:taxon-name-part taxon-name-part-type="genus" reg="Themus">T.</tp:taxon-name-part> <tp:taxon-name-part taxon-name-part-type="species" reg="crassipes">crassipes</tp:taxon-name-part></tp:taxon-name></italic> Pic, 1929 <bold>F</bold><italic><tp:taxon-name><tp:taxon-name-part taxon-name-part-type="genus" reg="Themus">T.</tp:taxon-name-part> <tp:taxon-name-part taxon-name-part-type="species" reg="impressipennis">impressipennis</tp:taxon-name-part></tp:taxon-name></italic> (Fairmaire, 1886) <bold>G</bold><italic><tp:taxon-name><tp:taxon-name-part taxon-name-part-type="genus" reg="Themus">T.</tp:taxon-name-part> <tp:taxon-name-part taxon-name-part-type="species" reg="laboissierei">laboissierei</tp:taxon-name-part></tp:taxon-name></italic> (Pic, 1921) <bold>H</bold><italic><tp:taxon-name><tp:taxon-name-part taxon-name-part-type="genus" reg="Themus">T.</tp:taxon-name-part> <tp:taxon-name-part taxon-name-part-type="species" reg="masatakai">masatakai</tp:taxon-name-part></tp:taxon-name></italic> Okushima, 2003 <bold>I</bold><italic><tp:taxon-name><tp:taxon-name-part taxon-name-part-type="genus" reg="Themus">T.</tp:taxon-name-part> <tp:taxon-name-part taxon-name-part-type="species" reg="sauteri">sauteri</tp:taxon-name-part></tp:taxon-name></italic> (Pic, 1912) <bold>J</bold><italic><tp:taxon-name><tp:taxon-name-part taxon-name-part-type="genus" reg="Themus">T.</tp:taxon-name-part> <tp:taxon-name-part taxon-name-part-type="species" reg="uncinatus">uncinatus</tp:taxon-name-part></tp:taxon-name></italic> Wittmer, 1983. Scale bars: 1.0 mm.</p></caption><graphic xmlns:xlink="http://www.w3.org/1999/xlink" xlink:href="zookeys-884-081-g009.jpg" position="float" orientation="portrait" xlink:type="simple" id="oo_351098.jpg"><uri content-type="original_file" xlink:type="simple">https://binary.pensoft.net/fig/351098</uri></graphic></fig></tp:treatment-sec><tp:treatment-sec><!--Section generated to contain objects referenced in tp:taxon-treatment.--><fig id="F8" position="float" orientation="portrait"><object-id xmlns:xlink="http://www.w3.org/1999/xlink" content-type="doi" xlink:type="simple">10.3897/zookeys.884.32550.figure8</object-id><object-id xmlns:xlink="http://www.w3.org/1999/xlink" content-type="arpha" xlink:type="simple">CAC68853-81F8-5791-A606-8C9FA662DA25</object-id><label>Figure 8.</label><caption><p>Female internal genitalia, lateral view <bold>A</bold><italic><tp:taxon-name><tp:taxon-name-part taxon-name-part-type="genus" reg="Themus">Themus</tp:taxon-name-part> <tp:taxon-name-part taxon-name-part-type="species" reg="sauteri">sauteri</tp:taxon-name-part></tp:taxon-name></italic> (Pic, 1912) <bold>B</bold><italic><tp:taxon-name><tp:taxon-name-part taxon-name-part-type="genus" reg="Themus">T.</tp:taxon-name-part> <tp:taxon-name-part taxon-name-part-type="species" reg="uncinatus">uncinatus</tp:taxon-name-part></tp:taxon-name></italic> Wittmer, 1983. Scale bars: 1.0 mm.</p></caption><graphic xmlns:xlink="http://www.w3.org/1999/xlink" xlink:href="zookeys-884-081-g008.jpg" position="float" orientation="portrait" xlink:type="simple" id="oo_351097.jpg"><uri content-type="original_file" xlink:type="simple">https://binary.pensoft.net/fig/351097</uri></graphic></fig></tp:treatment-sec></tp:taxon-treatment>
